# Supplementary material for: Relationship between pre-anesthetic and intra-anesthetic airway resistance in patients undergoing general anesthesia: A prospective observational study
Source: PLoS One. 2017 Feb 17;12(2):e0172421. doi: 10.1371/journal.pone.0172421 (PMC5315306; doi:10.1371/journal.pone.0172421)
Supplement: S1 Appendix — The data provided in this article are available within this file. (XLSX) [file pone.0172421.s001.xlsx]

## Sheet: Sheet1
age	gender	height (cm)	weight (kg)	predected body weight	BMI	ASA PS		FEV1.0 (L)	%FEV1.0	FEV1.0%	MMF (L/sec)	VC (L)	FVC (L)	V50 (L/sec)	V25 (L/sec)	V/50/V25	V25/ht	V50-V25/0.25FVC	C*R	Cstat (L/cmH2O)	Rfe (cmH2O/L/sec)	Rmv (cmH2O/L/sec)	cRmv (Rmv-Rett)	Rett (cmH2O/L/sec)	tube type	tube size	ventilation mode	TV (L)	TV/pdw (ml/kg)	frequency	PIP (cmH2O)	Pplat (cmH2O)	PEEP (cmH2O)	Pinf (cmH2O)
67	M	166	69.2	62.376	25.1125	2		1.51	58	38.91	0.42	3.97	3.88	0.61	0.15	3.95	0.0903614	0.474227	2.15761	0.0630469	34.2223	9.78874	7.62874	2.16	n	8	VCV	0.617	9.89162	10	15.27	11.8	2.085	7.04
87	F	146.3	50.6	39.949	23.6408	2		0.92	87	46.75	0.19	2.04	1.96	0.35	0.08	4.55	0.0546822	0.55102	1.81481	0.0475549	38.1625	14.4595	11.0095	3.45	n	7	VCV	0.462	11.5647	8	17.06	14.17	4.0725	8.63
68	M	173	73.8	68.746	24.6584	2		1.76	65	48.28	0.65	3.65	3.65	0.83	0.25	3.4	0.144509	0.635616	1.57328	0.0761407	20.6628	9.54392	7.38392	2.16	n	8	VCV	0.61	8.87324	10	12.43	10.04	2.07	4.89
68	M	170	59	66.016	20.4152	2		1.64	63	49.77	0.49	3.29	3.29	0.64	0.27	2.36	0.158824	0.449848	2.22297	0.043338	51.2938	17.069	14.599	2.47	s	8	VCV	0.53	8.02836	13	19.82	16.99	4.1475	10.52
77	M	163	63	59.646	23.7118	2		1.82	87	52.52	0.55	3.56	3.47	0.74	0.25	3	0.153374	0.564841	1.81633	0.0696101	26.0928	10.7089	7.73894	2.97	s	7.5	VCV	0.532	8.91929	10	13.64	9.34	1.84	5.01
65	F	158	50	50.596	20.0288	2		1.7	87	53.08	0.51	3.23	3.2	0.72	0.2	3.68	0.126582	0.65	1.55288	0.0667715	23.2567	12.0971	9.19709	2.9	n	7.5	VCV	0.393	7.76741	8	10.94	9.25	3.1625	5.54
81	M	161.2	59.25	58.008	22.8012	2		1.66	85	53.33	0.53	3.11	3.11	0.79	0.17	4.71	0.105459	0.797428	1.25403	0.0699521	17.927	9.7951	7.6351	2.16	n	8	VCV	0.576	9.92966	8	12.25	9.85	1.625	4.88
59	F	156.7	62.2	49.413	25.331	2		1.55	75	54.67	0.56	2.84	2.84	0.78	0.16	4.83	0.102106	0.873239	1.14516	0.0595622	19.2263	7.97071	4.52071	3.45	n	7	VCV	0.63	12.7497	8	18.32	14.38	4.155	9.76
69	M	168.6	61.8	64.742	21.7407	2		2.16	86	55.1	0.5	3.96	3.91	1.01	0.15	6.9	0.088968	0.879795	1.13663	0.0881456	12.8949	5.97695	3.50695	2.47	s	8	VCV	0.58	8.95864	10	13.61	10.7	3.955	8.26
83	F	148	43	41.496	19.6311	2		1.1	94	55.22	0.31	1.99	1.99	0.48	0.09	5.23	0.0608108	0.78392	1.27564	0.0520733	24.497	9.18681	5.73681	3.45	n	7	VCV	0.262	6.31386	10	9.55	8.11	1.7375	3.58
82	M	160	61	56.916	23.8281	2		1.73	98	56.15	0.47	3.22	3.09	0.92	0.14	6.6	0.0875	1.00971	1.03205	0.0696294	14.8221	11.4052	8.93523	2.47	s	8	VCV	0.56	9.83906	10	15.43	13.19	5.125	9.86
90	F	141	42.6	35.126	21.4275	2		1.04	126	56.18	0.31	1.93	1.86	0.47	0.11	4.19	0.0780142	0.774194	1.29167	0.043377	29.7777	17.2792	13.8292	3.45	n	7	PCV	0.518	14.7469	10	14.32	14.21	1.71	5.24
74	M	161	59.9	57.826	23.1087	1		2.01	94	56.25	0.88	3.58	3.58	1.11	0.43	2.55	0.267081	0.759777	1.31618	0.0614318	21.425	12.7739	9.80387	2.97	s	7.5	VCV	0.553	9.56317	10	15.92	13.98	5.03	8.94
76	M	163	58	59.646	21.83	2		1.57	73	57.16	0.45	2.75	2.75	0.74	0.34	2.14	0.208589	0.581818	1.71875	0.067673	25.3979	11.1919	8.2919	2.9	n	7.5	VCV	0.524	8.78517	7	11.64	9.49	1.83	4.24
76	M	163	62.4	59.646	23.486	2		1.57	73	57.16	0.45	2.75	2.75	0.74	0.34	2.14	0.208589	0.581818	1.71875	0.0679343	25.3002	11.5086	8.6086	2.9	n	7.5	VCV	0.56	9.38873	10	14.99	13.1	4.12	8.12
75	M	162.2	64.15	58.918	24.3834	2		1.65	79	57.41	0.51	2.93	2.88	0.71	0.18	4.04	0.110974	0.736111	1.35849	0.0455426	29.829	12.685	9.78503	2.9	n	7.5	VCV	0.578	9.81024	10	18.01	14.71	1.9425	6.29
71	M	158.2	61.85	55.278	24.7131	2		2.14	104	57.49	0.6	3.75	3.72	0.94	0.2	4.79	0.126422	0.795699	1.26689	0.0800986	15.8167	5.41619	2.44619	2.97	s	7.5	VCV	0.453	8.19494	8	10.13	7.42	1.4975	3.05
67	M	176.5	70	71.931	22.4703	1		2.24	79	57.57	0.89	4.09	3.89	1.31	0.31	4.25	0.175637	1.02828	0.9725	0.0763645	12.735	8.04699	5.88699	2.16	n	8	VCV	0.465	6.46453	10	14.11	11.84	5.725	9.53
64	M	173	58.3	68.746	19.4794	2		2.38	85	57.9	1.23	4.11	4.11	1.4	0.66	2.13	0.381503	0.720195	1.38851	0.0687349	20.201	11.0453	8.14531	2.9	n	7.5	VCV	0.808	11.7534	10	12.07	12.24	0.5	4.64
57	F	156	68	48.776	27.9421	2		1.42	67	58.72	0.56	2.59	2.42	0.81	0.22	3.59	0.141026	0.975207	1.09746	0.0386758	28.3758	12.0096	8.55959	3.45	n	7	PCV	0.34	6.97064	10	15.32	15.32	6.32	10.65
86	F	141.5	45.9	35.581	22.9245	2		1.35	139	58.88	0.43	2.29	2.29	0.73	0.15	4.95	0.106007	1.0131	0.987069	0.0608207	16.2292	8.82393	4.31393	4.51	n	6.5	VCV	0.349	9.80861	10	9.31	7.85	1.875	4.39
67	M	171	82	66.926	28.0428	2		2.43	91	58.93	0.78	4.33	4.13	1.07	0.29	3.73	0.169591	0.755448	1.38782	0.0584109	23.7596	12.4399	9.96988	2.47	s	8	VCV	0.526	7.85943	7	17.39	14.82	5.06	9.35
72	M	164.1	63.9	60.647	23.7292	2		1.93	86	59.09	0.72	3.36	3.27	1.12	0.24	4.71	0.146252	1.07645	0.928977	0.0678284	13.696	7.83264	4.93264	2.9	n	7.5	VCV	0.622	10.2561	10	13.91	11.42	2.2	6.84
65	F	168	58.8	59.696	20.8333	2		2.15	100	59.57	0.72	3.61	3.61	1.31	0.18	7.48	0.107143	1.25208	0.798673	0.0585124	13.6496	7.85964	4.40964	3.45	n	7	VCV	0.515	8.62704	10	13.35	10.37	1.495	5.06
74	F	148	54.4	41.496	24.8356	2		1.52	106	59.86	0.66	2.53	2.53	0.83	0.28	2.95	0.189189	0.869565	1.15	0.0459533	25.0254	10.5517	7.10171	3.45	n	7	VCV	0.436	10.507	10	16.57	12.81	3.31	8.02
80	M	151.4	57.15	49.09	24.9324	2		1.64	103	60.1	0.64	2.78	2.73	0.9	0.24	3.76	0.15852	0.967033	1.03409	0.0699867	14.7755	13.6997	10.7997	2.9	n	7.5	VCV	0.541	11.0206	10	16.17	13.27	5.32	8.96
70	M	160	40	56.916	15.625	2		1.13	51	60.53	0.7	1.88	1.88	0.81	0.42	1.92	0.2625	0.829787	1.20513	0.0519505	23.1976	11.9498	9.04984	2.9	n	7.5	VCV	0.42	7.3793	10	11.64	9.95	1.735	4.47
73	F	151.4	57.3	44.59	24.9979	2		1.38	86	60.57	0.55	2.29	2.27	0.9	0.21	4.27	0.138705	1.21586	0.822464	0.0776488	10.5921	13.7463	9.81631	3.93	s	7	VCV	0.63	14.1287	8	18.24	10.54	4.11	7.63
71	F	140.3	53.75	34.489	27.3063	2		1.35	105	60.65	0.46	2.22	2.22	0.83	0.14	5.9	0.0997862	1.24324	0.804348	0.047026	17.1043	13.6743	10.2243	3.45	n	7	PCV	0.417	12.0908	10	13.93	13.93	5.01	7.83
64	F	157.4	63.5	50.05	25.6309	2		1.91	98	60.77	1	3.19	3.14	1.18	0.43	2.71	0.273189	0.955414	1.06333	0.0624644	17.023	8.90103	6.00103	2.9	n	7.5	VCV	0.522	10.4296	10	16.13	13.17	5.065	9.81
76	M	161	68	57.826	26.2336	2		2.78	135	60.87	1.33	4.56	4.56	1.77	0.43	4.08	0.267081	1.17544	0.850746	0.107056	7.94677	7.53152	4.63152	2.9	n	7.5	VCV	0.566	9.78798	8	12.58	9.62	4.08	7.06
54	M	132	58	31.436	33.2874	2		3.36	97	60.94	1.34	5.52	5.52	2.09	0.39	5.44	0.295455	1.23188	0.811765	0.102136	7.94791	7.92967	4.95967	2.97	s	7.5	VCV	0.708	22.5219	8	11.21	8.49	1.985	6.17
64	M	162	63	58.736	24.0055	2		2.15	87	61.92	0.91	3.51	3.48	1.48	0.27	5.55	0.166667	1.3908	0.725207	0.0701489	10.3381	8.63152	6.47152	2.16	n	8	VCV	0.56	9.53419	10	16.14	13.04	5.46	9.95
69	M	166.4	57.45	62.74	20.7483	2		2.15	87	62.87	0.91	3.46	3.43	1.58	0.29	5.36	0.174279	1.50437	0.664729	0.0958552	6.93472	5.96782	3.80782	2.16	n	8	VCV	0.771	12.2888	10	12.98	12.28	4.07	9.87
71	M	158	72	55.096	28.8415	2		1.8	85	62.89	0.62	2.87	2.87	1.16	0.19	6.15	0.120253	1.35192	0.739691	0.0682661	10.8354	8.06986	5.09986	2.97	s	7.5	VCV	0.702	12.7414	10	17.26	11.96	1.78	6.23
81	M	167	70	63.286	25.0995	2		1.88	95	62.97	0.83	2.98	2.98	1.21	0.28	4.33	0.167665	1.24832	0.801075	0.0626706	12.7823	10.2341	8.07406	2.16	n	8	VCV	0.526	8.31147	10	18.26	13.03	4.4825	8.86
76	M	164	65	60.556	24.1672	3		1.65	76	63.46	0.69	2.75	2.6	1	0.19	5.3	0.115854	1.24615	0.848765	0.0637126	13.3218	8.20003	6.04003	2.16	n	8	VCV	0.557	9.1981	10	12.21	10.54	1.7	4.46
66	F	151	45	44.226	19.736	1		1.78	106	63.65	0.75	2.82	2.79	1.25	0.22	5.74	0.145695	1.4767	0.684466	0.0557387	12.2799	8.92992	5.47992	3.45	n	7	PCV	0.51	11.5317	10	14.35	14.35	4.9	9.52
65	M	171	70	66.926	23.939	3		1.84	66	63.95	0.85	2.89	2.88	1.18	0.25	4.83	0.146199	1.29167	0.776882	0.0476349	16.3091	13.0245	10.8645	2.16	n	8	VCV	0.482	7.20198	10	17.45	15.5	5.14	9.81
70	M	171	60	66.926	20.5191	2		2.87	112	64.06	1.37	4.49	4.48	1.74	0.71	2.44	0.415205	0.919643	1.08981	0.0659377	16.5278	9.15557	6.99557	2.16	n	8	VCV	0.538	8.03873	10	11.53	9.8	1.49	4.33
62	F	149	50.6	42.406	22.7918	2		1.42	79	64.07	0.61	2.23	2.22	1.14	0.19	6.04	0.127517	1.71171	0.584211	0.0356711	16.3777	14.2835	10.8335	3.45	n	7	VCV	0.389	9.17323	10	15.04	12.69	1.91	4.59
55	F	152	56.5	45.136	24.4546	2		1.59	77	64.27	0.79	2.53	2.47	1.09	0.32	3.39	0.210526	1.24696	0.821429	0.0549492	14.9489	8.40213	4.95213	3.45	n	7	VCV	0.432	9.57107	10	14.83	13.34	5.11	9.12
68	M	167	61	63.286	21.8724	2		2.4	94	64.34	1.16	3.73	3.73	1.5	0.34	4.37	0.203593	1.24397	0.803879	0.0749617	10.7239	10.4692	7.56917	2.9	n	7.5	PCV	0.76	12.009	8	13.16	13.09	2.81	8
76	M	168.1	62.6	64.287	22.1533	2		2.64	115	64.43	0.94	4.19	4.11	1.62	0.2	8	0.118977	1.382	0.723592	0.0657616	11.0033	7.90644	5.00644	2.9	n	7.5	VCV	0.477	7.41985	10	14.58	12.41	5.36	9.32
74	F	153	42	46.046	17.9418	2		1.53	98	64.79	0.69	2.36	2.36	0.96	0.24	4.03	0.156863	1.22034	0.819444	0.0614495	13.3352	10.4243	6.97427	3.45	n	7	VCV	0.395	8.57838	10	12.77	10.59	4.275	7.68
42	M	172	70	67.836	23.6614	2		3.2	91	64.89	1.73	4.97	4.93	2.65	0.66	4.02	0.383721	1.6146	0.624372	0.0721251	8.65679	6.93207	4.46207	2.47	s	8	VCV	0.638	9.40504	10	12.36	10.43	1.645	5.24
64	M	170.7	78.95	66.653	27.0947	3		2.93	106	65.29	1.46	4.61	4.49	1.98	0.6	3.33	0.351494	1.2294	0.813406	0.0760209	10.6998	9.7218	7.5618	2.16	n	8	VCV	0.63	9.45194	10	12.86	10.31	2.105	4.54
74	M	161	61	57.826	23.533	2		2.04	102	65.43	0.96	3.15	3.13	1.58	0.26	6.08	0.161491	1.6869	0.596591	0.0542352	11.0001	9.00195	6.10195	2.9	n	7.5	VCV	0.555	9.59776	8	16.54	13.51	3.98	8.15
75	F	145.8	54.3	39.494	25.5438	2		1.53	115	65.56	0.57	2.44	2.34	1.25	0.16	7.74	0.109739	1.86325	0.559633	0.0500601	11.1792	13.7371	9.80706	3.93	s	7	PCV	0.56	14.1794	10	16.51	16.43	5.01	9.78
78	F	151.8	54.8	44.954	23.7814	2		1.58	110	65.66	0.61	2.41	2.41	1.27	0.27	7.54	0.177866	1.65975	0.6025	0.0452903	13.3031	9.55257	6.10257	3.45	n	7	VCV	0.53	11.7898	10	16.04	13.37	1.9225	5.84
70	M	156	64	53.276	26.2985	2		2.13	102	65.69	1.02	3.25	3.25	1.68	0.29	5.85	0.185897	1.71077	0.584532	0.0514601	11.3589	13.6025	10.7025	2.9	n	7.5	VCV	0.614	11.5249	10	17	14.01	1.9725	6.04
56	M	161.8	73.1	58.554	27.9229	2		2.27	82	65.77	1.3	3.45	3.45	1.58	0.46	3.42	0.284302	1.29855	0.770089	0.0748952	10.2822	9.44357	5.99357	3.45	n	7	PCV	0.54	9.22226	8	9.51	9.48	1.8325	3.91
58	F	166.3	74.2	58.149	26.8299	2		1.81	77	65.87	0.89	2.86	2.75	1.39	0.34	4.15	0.20445	1.52727	0.654762	0.0500192	13.0902	9.84274	6.39274	3.45	n	7	VCV	0.703	12.0896	10	17.92	15.44	1.35	8.08
71	M	173	79.4	68.746	26.5295	2		2.09	79	66.16	1.06	3.26	3.15	1.39	0.52	2.68	0.300578	1.10476	0.905172	0.0555279	16.3012	10.6471	8.48705	2.16	n	8	VCV	0.612	8.90234	10	16.37	12.37	1.6	5.63
61	M	170.5	71.5	66.471	24.5956	2		2.38	82	66.18	1.29	3.6	3.6	1.76	0.52	3.41	0.304985	1.37778	0.725806	0.0666586	10.8884	6.59697	4.12697	2.47	s	8	VCV	0.507	7.62739	10	12.09	9.33	1.895	5.77
66	M	166	61	62.376	22.1367	2		2.49	106	66.48	1.17	3.86	3.74	1.9	0.36	5.31	0.216867	1.64706	0.626623	0.0623453	10.0508	9.93544	7.03544	2.9	n	7.5	PCV	0.573	9.18623	10	14.55	14.34	5.11	10.78
58	M	171.8	72.05	67.654	24.4111	2		3.15	105	66.64	1.61	4.74	4.73	2.47	0.47	5.27	0.273574	1.69133	0.59125	0.0851793	6.94124	8.34838	5.37838	2.97	s	7.5	PCV	0.572	8.45478	8	11.94	11.91	5.1375	8.96
65	F	158	49	50.596	19.6283	2		1.7	88	66.66	0.8	2.55	2.55	1.42	0.27	5.34	0.170886	1.80392	0.554348	0.0711276	7.79371	8.75236	4.82236	3.93	s	7	PCV	0.55	10.8704	6	13.15	13.13	5.115	9.69
68	M	168.4	65.5	64.56	23.0971	2		2.79	109	66.66	1.48	4.18	4.18	2.14	0.46	4.64	0.273159	1.60766	0.622024	0.0718194	8.66094	9.37461	7.21461	2.16	n	8	PCV	0.461	7.14064	10	11.45	11.39	4.97	8.49
76	M	156.6	60.3	53.822	24.5886	2		1.92	101	66.72	1.02	2.93	2.88	1.29	0.39	3.35	0.249042	1.25	0.8	0.0569642	14.0439	10.7633	8.60329	2.16	n	8	PCV	0.733	13.619	10	14.29	14.28	1.43	7.56
49	M	178.3	70.4	73.569	22.1447	1		3.64	102	67.03	2.12	5.5	5.44	2.84	0.76	3.75	0.426248	1.52941	0.653846	0.07594	8.61003	10.5515	7.65145	2.9	n	7.5	VCV	0.557	7.57112	10	12.19	9.21	1.855	5.16
46	M	165	86.45	61.466	31.7539	2		1.41	41	67.06	0.59	2.1	2.1	3.13	0.2	15.41	0.121212	5.58095	0.179181	0.0758388	2.36265	8.87843	5.90843	2.97	s	7.5	PCV	0.753	12.2507	12	15.65	15.64	5.075	9.43
56	M	176.2	69.5	71.658	22.3858	2		2.95	92	67.29	1.56	4.38	4.38	2.34	0.49	4.77	0.278093	1.6895	0.591892	0.0908195	6.51723	7.7777	5.6177	2.16	n	8	VCV	0.624	8.70803	8	13.8	11.64	4.9975	8.46
65	M	172.7	90.85	68.473	30.4607	2		2.34	82	67.31	1.21	3.48	3.48	1.86	0.44	4.22	0.254777	1.63218	0.612676	0.0619859	9.88411	7.89917	4.99917	2.9	n	7.5	VCV	0.566	8.26603	10	17.87	12.65	4.05	9.02
65	M	165.9	63.15	62.285	22.9446	1		2.34	91	67.31	1.16	3.5	3.47	1.66	0.32	5.15	0.192887	1.54467	0.647388	0.0742262	8.72182	8.91623	4.08623	4.83	s	6.5	VCV	0.664	10.6607	10	14.92	11.08	1.725	5.39
80	M	161.2	62.4	58.008	24.0134	2		1.78	91	67.32	0.87	2.76	2.64	1.34	0.28	4.8	0.173697	1.60606	0.622642	0.0492564	12.6408	13.4479	10.5479	2.9	n	7.5	VCV	0.608	10.4813	10	17.85	15.36	2.015	7.68
62	M	170.6	778	66.562	267.314	2		2.33	82	67.7	1.06	3.44	3.44	1.81	0.41	4.45	0.240328	1.62791	0.614286	0.0701484	8.75695	8.90577	6.43577	2.47	s	8	VCV	0.687	10.3212	8	16.85	14.86	5.245	10.95
76	F	144	47.3	37.856	22.8106	3		1.19	95	67.76	0.56	1.75	1.75	1.05	0.16	6.52	0.111111	2.03429	0.491573	0.0369997	13.2859	9.57482	6.12482	3.45	n	7	VCV	0.34	8.9814	10	12.17	10.13	1.315	4.56
64	F	153.5	47.95	46.501	20.3503	2		1.72	94	68.01	0.94	2.52	2.52	1.25	0.34	3.65	0.221498	1.44444	0.692308	0.0556623	12.4376	13.9097	9.39966	4.51	n	6.5	VCV	0.611	13.1395	10	17.49	12.43	1.5525	4.96
84	M	150.6	52.55	48.362	23.1698	3		1.72	120	68.01	1.05	2.7	2.53	1.23	0.57	2.13	0.378486	1.04348	0.958333	0.0563889	16.9951	14.0467	11.1467	2.9	n	7.5	PCV	0.521	10.7729	10	14.54	14.51	4.975	8.97
66	M	157.4	61.1	54.55	24.6622	2		2.18	96	68.09	1.03	3.3	3.2	1.72	0.5	3.42	0.317662	1.525	0.655738	0.0682477	9.6082	8.53495	6.37495	2.16	n	8	PCV	0.57	10.4491	10	13.32	13.32	4.8625	9.66
76	M	166	56.8	62.376	20.6126	2		2.39	105	68.13	1.38	3.52	3.51	1.79	0.66	2.72	0.39759	1.28775	0.778761	0.0809493	9.62036	8.37823	5.47823	2.9	n	7.5	VCV	0.48	7.69527	10	11.89	7.83	2.01	4.12
75	F	155.5	56.9	48.321	23.5316	2		2.02	126	68.15	1.1	2.96	2.96	1.74	0.31	5.51	0.199357	1.93243	0.517483	0.0600213	8.62165	10.7326	7.28264	3.45	n	7	PCV	0.71	14.6934	10	13.52	13.52	1.715	7.11
76	M	159	63	56.006	24.9199	2		2.01	102	68.25	1.14	3.04	2.94	1.67	0.32	5.17	0.201258	1.83673	0.562963	0.0519233	10.8422	11.1665	8.26649	2.9	n	7.5	VCV	0.51	9.10617	10	17.45	14.77	5.78	10.21
74	M	157	60	54.186	24.3418	3		2	102	68.4	1.12	2.98	2.92	2.09	0.29	7.27	0.184713	2.46575	0.413889	0.0754289	5.48714	6.42674	3.45674	2.97	s	7.5	VCV	0.564	10.4086	10	15.33	11.19	4.02	8.63
58	M	166.7	61.85	63.013	22.2571	1		2.78	97	68.45	1.57	4.06	4.06	2.35	0.62	3.78	0.371926	1.70443	0.586705	0.0737685	7.95333	7.28987	5.12987	2.16	n	8	VCV	0.465	7.37943	10	13.42	11.61	5.535	9.49
47	F	145	47	38.766	22.3543	1		2	96	68.52	1.17	2.91	2.91	1.6	0.42	3.8	0.289655	1.62199	0.616525	0.0637756	9.66711	7.59324	3.66324	3.93	s	7	VCV	0.588	15.1679	8	13.77	11.25	2.32	7.92
65	M	160	79	56.916	30.8594	2		1.51	63	68.55	0.91	2.27	2.21	1.23	0.35	3.52	0.21875	1.59276	0.644886	0.0334129	19.3005	16.805	14.335	2.47	s	8	PCV	0.417	7.32659	10	14.37	14.33	1.765	6.12
79	F	153	45	46.046	19.2234	2		1.52	121	68.7	0.86	2.21	2.21	1.23	0.29	4.17	0.189542	1.70136	0.587766	0.0482807	12.1739	12.1177	8.66768	3.45	n	7	VCV	0.562	12.2052	8	17.28	12.87	1.66	4.99
71	F	145.4	38.5	39.13	18.2109	2		1.83	126	68.7	0.99	2.68	2.68	1.5	0.31	4.89	0.213205	1.77612	0.563025	0.0631782	8.9117	10.8037	6.87367	3.93	s	7	PCV	0.48	12.2668	8	11.67	11.67	3.97	8.33
46	F	165	59	56.966	21.6713	2		2.39	89	68.72	1.32	3.48	3.48	1.84	0.42	4.38	0.254545	1.63218	0.612676	0.0454071	13.4929	21.4063	18.5063	2.9	n	7.5	PCV	0.459	8.05744	10	14.65	14.65	3.98	7.4
75	F	147.6	41.9	41.132	19.2327	2		1.19	86	68.83	0.63	1.79	1.73	0.85	0.24	3.56	0.162602	1.4104	0.709016	0.0519776	13.6408	17.1187	14.2187	2.9	n	7.5	VCV	0.354	8.60644	10	14.61	12.2	5.3925	6.95
78	M	166.5	75.65	62.831	27.2885	2		2.43	111	68.83	1.1	3.54	3.53	2.4	0.31	7.8	0.186186	2.36827	0.422249	0.053845	7.84193	11.9218	9.02176	2.9	n	7.5	VCV	0.591	9.40618	10	19.31	15.87	1.88	6.17
69	F	155	44	47.866	18.3143	2		2.32	130	68.84	1.34	3.37	3.37	1.9	0.45	4.23	0.290323	1.72107	0.581034	0.0632101	9.19212	11.5571	8.10712	3.45	n	7	VCV	0.462	9.65195	10	8.99	8.98	1.64	3.96
80	F	151	46	44.226	20.1746	2		1.46	106	68.86	0.86	2.12	2.12	1.11	0.27	4.11	0.178808	1.58491	0.630952	0.0571118	11.0477	8.89285	5.44285	3.45	n	7	VCV	0.44	9.9489	8	11.36	9.93	1.94	3.83
59	M	172.2	90.5	68.018	30.5198	2		2.65	89	68.89	1.49	3.89	3.85	2.26	0.57	3.99	0.33101	1.75584	0.569527	0.0371265	15.3402	17.1078	14.9478	2.16	n	8	VCV	0.635	9.33576	10	26.58	20.96	3.545	9.35
57	M	172.5	69.95	68.291	23.5077	2		3.54	115	68.93	2.18	5.17	5.14	2.72	0.85	3.21	0.492754	1.45525	0.687166	0.134817	5.09705	8.0717	5.1717	2.9	n	7.5	VCV	0.699	10.2356	10	14.56	10.76	5.505	8.23
64	M	173	65.3	68.746	21.8183	2		3.76	132	69.03	2.16	5.45	5.45	3.02	0.55	5.47	0.317919	1.81284	0.551619	0.0704539	7.82951	15.5015	12.6015	2.9	n	7.5	VCV	0.783	11.3898	10	13.24	13.2	2.125	6.52
70	F	158	59	50.596	23.634	1		2.12	117	69.11	0.99	3.13	3.07	1.79	0.22	8	0.139241	2.0456	0.498408	0.06256	7.96687	8.61835	4.68835	3.93	s	7	VCV	0.538	10.6333	8	12.94	11.91	2.1925	7.75
79	M	160	80	56.916	31.25	2		3	135	69.14	1.55	4.34	4.34	2.84	0.44	6.44	0.275	2.21198	0.452083	0.0836639	5.40357	7.14092	4.24092	2.9	n	7.5	VCV	0.58	10.1905	10	14.12	12	5.0675	9.44
62	F	154	48.7	46.956	20.5347	2		1.89	98	69.2	1.04	2.73	2.73	1.68	0.34	4.9	0.220779	1.96337	0.509328	0.0570872	8.92193	11.6531	7.72305	3.93	s	7	VCV	0.492	10.4779	10	14.79	13.28	4.465	9.12
74	F	154.2	52.75	47.138	22.1847	2		1.59	101	69.24	0.89	2.34	2.29	1.25	0.24	5.24	0.155642	1.76419	0.566832	0.0647885	8.74895	16.6972	13.2472	3.45	n	7	PCV	0.701	14.8712	8	17.34	17.29	5.845	10.94
61	M	168.2	73.8	64.378	26.0858	2		2.1	75	69.25	1.13	3.02	3.02	1.85	0.34	5.5	0.20214	2	0.5	0.0541825	9.22807	10.184	8.02402	2.16	n	8	VCV	0.481	7.4715	10	15.42	13.03	4.2125	9.04
61	M	168	70	64.196	24.8016	2		2.1	75	69.25	1.13	3.02	3.02	1.85	0.34	5.5	0.202381	2	0.5	0.0689593	7.25066	7.96029	4.51029	3.45	n	7	VCV	0.575	8.95694	8	15.54	13.05	4.15	7.84
78	F	142	61.5	36.036	30.4999	2		1.29	115	69.3	0.63	2	1.87	1.09	0.18	6.2	0.126761	1.94652	0.513736	0.0563303	9.12006	20.9599	17.5099	3.45	n	7	PCV	0.504	13.986	10	17.47	17.42	6.9275	10.57
75	F	146.6	48.6	40.222	22.6135	2		1.7	126	69.45	0.82	2.45	2.45	1.34	0.13	10.11	0.0886767	1.97551	0.506198	0.0503372	10.0562	13.3803	9.93033	3.45	n	7	VCV	0.53	13.1769	10	14.35	12.31	1.7025	3.86
66	M	162	67	58.736	25.5296	1		2.65	109	69.54	1.45	3.82	3.82	2.35	0.42	5.58	0.259259	2.02094	0.494819	0.0862983	5.73382	6.50148	4.34148	2.16	n	8	VCV	0.537	9.1426	10	14.68	11.42	5.26	9.35
85	F	145	61.5	38.766	29.2509	2		1.04	105	69.74	0.49	1.55	1.49	0.97	0.14	6.9	0.0965517	2.22819	0.466867	0.041501	11.2496	12.47	9.02004	3.45	n	7	VCV	0.525	13.5428	10	20.57	18.07	5.125	11.77
62	F	164.2	46.25	56.238	17.154	1		1.73	79	70.07	0.99	2.47	2.47	2.1	0.41	5.17	0.249695	2.73684	0.365385	0.061537	5.93764	14.0087	10.5587	3.45	n	7	PCV	0.603	10.7223	10	14.99	14.66	4.89	8.79
60	M	166.6	58.95	62.922	21.239	2		2.69	97	70.07	1.55	3.9	3.83	2.35	0.53	4.42	0.318127	1.90078	0.526099	0.064097	8.20785	10.203	7.73299	2.47	s	8	VCV	0.712	11.3156	10	15.54	12.78	1.92	7.4
74	M	164	72	60.556	26.7698	2		2.5	112	70.21	1.47	3.57	3.57	2.63	0.48	5.45	0.292683	2.40896	0.415116	0.0541201	7.67028	12.3452	10.1852	2.16	n	8	PCV	0.55	9.0825	10	14.66	14.47	3.895	8.71
79	M	146	46	44.176	21.58	2		1.96	159	70.21	1.25	2.85	2.79	1.65	0.45	3.69	0.308219	1.72043	0.59375	0.0294561	20.1571	22.2994	18.8494	3.45	n	7	VCV	0.498	11.2731	10	23.38	18.69	1.81	6.93
50	M	163	63.85	59.646	24.0318	2		2.43	83	70.3	1.5	3.46	3.46	2.13	0.57	3.75	0.349693	1.80347	0.554487	0.0484917	11.4347	12.2079	9.30793	2.9	n	7.5	VCV	0.52	8.7181	10	18.27	14.11	3.7675	6.31
79	F	148	48	41.496	21.9138	2		1.8	140	70.34	1.11	2.56	2.56	1.79	0.46	3.92	0.310811	2.07812	0.481203	0.047969	10.0315	8.47864	4.54864	3.93	s	7	VCV	0.52	12.5313	10	14.52	12.05	1.2275	7.06
49	F	156	57	48.776	23.4221	2		2.36	102	70.37	1.5	3.35	3.35	2.14	0.51	4.19	0.326923	1.94627	0.513804	0.0639013	8.04058	11.0874	7.63736	3.45	n	7	VCV	0.431	8.83631	10	13.92	11.58	5.15	8.59
63	F	151	49	44.226	21.4903	2		2.1	117	70.38	1.2	2.98	2.98	2.19	0.35	6.26	0.231788	2.4698	0.404891	0.0697147	5.80783	9.9698	6.5198	3.45	n	7	VCV	0.638	14.4259	10	14.79	11.24	2.2	5.72
68	F	158.2	63.7	50.778	25.4523	2		1.97	105	70.39	1.14	2.94	2.79	2.35	0.28	8.38	0.176991	2.96774	0.336957	0.0527308	6.39013	12.5499	9.09986	3.45	n	7	VCV	0.546	10.7527	10	16.43	14.6	4.54	9.32
61	M	169	49.6	65.106	17.3663	2		2.88	102	70.51	1.78	4.09	4.09	2.77	0.64	4.3	0.378698	2.08313	0.480047	0.0795688	6.0331	6.85079	3.95079	2.9	n	7.5	VCV	0.457	7.01932	8	8.45	7.25	1.49	3.12
49	M	143	55	41.446	26.8962	1		3.4	101	70.56	2.17	4.82	4.82	3.09	0.92	3.37	0.643357	1.80083	0.5553	0.0669174	8.29829	6.58088	4.42088	2.16	n	8	VCV	0.537	12.9566	10	11.59	9.65	1.635	4.2
68	M	166	57	62.376	20.6852	2		2.82	112	70.63	1.81	3.99	3.99	2.44	0.58	4.2	0.349398	1.86466	0.53629	0.0965452	5.55481	9.65873	6.75873	2.9	n	7.5	VCV	0.398	6.38066	10	11.9	8.36	4.2325	6.41
56	M	168	83	64.196	29.4076	2		3.64	122	70.66	2.16	5.15	5.15	3.21	0.76	4.24	0.452381	1.90291	0.52551	0.057774	9.09596	10.0566	7.89664	2.16	n	8	VCV	0.663	10.3277	10	19.28	16.7	5.41	8.56
80	M	159.5	72.2	56.461	28.3802	2		1.4	129	70.68	1.32	3.45	3.4	2.02	0.37	5.43	0.231975	1.94118	0.515152	0.0474243	10.8626	15.2802	13.1202	2.16	n	8	PCV	0.61	10.8039	10	14.72	14.58	1.88	6.02
52	M	178	63	73.296	19.8839	2		3.33	97	70.7	2.27	4.71	4.71	3.07	0.88	3.49	0.494382	1.85987	0.537671	0.080816	6.65303	10.2179	7.74791	2.47	s	8	PCV	0.589	8.03591	10	12.84	12.78	5.16	9.24
58	F	163.4	76.9	55.51	28.802	2		1.93	85	70.85	1.15	2.76	2.73	1.73	0.32	5.37	0.195838	2.06593	0.484043	0.0647056	7.48069	12.6349	8.70494	3.93	s	7	VCV	0.572	10.3044	10	18.39	14.19	5.3425	9.71
66	F	166	59.1	57.876	21.4472	1		2.34	111	70.91	1.57	3.34	3.29	1.97	0.62	3.19	0.373494	1.64134	0.609259	0.0635143	9.59247	10.0734	6.62338	3.45	n	7	VCV	0.471	8.13809	8	11.78	10.22	1.7275	4.07
70	F	156.2	50.45	48.958	20.6776	2		1.91	108	70.92	1.16	2.7	2.7	1.6	0.34	4.67	0.21767	1.86667	0.535714	0.0586855	9.12857	13.2325	9.78249	3.45	n	7	VCV	0.577	11.7856	10	16.25	11.78	1.975	5.6
69	M	170	66	66.016	22.8374	2		2.62	102	71.03	1.55	3.76	3.68	2.58	0.45	5.77	0.264706	2.31522	0.441315	0.0674595	6.54191	7.23145	4.33145	2.9	n	7.5	VCV	0.543	8.22528	10	11.63	10	2.025	3.46
78	M	167	60.9	63.286	21.8366	2		2.74	125	71.05	1.69	3.92	3.85	2.54	0.49	5.19	0.293413	2.12987	0.478049	0.0640847	7.45964	11.2775	8.3775	2.9	n	7.5	PCV	0.776	12.2618	10	13.71	13.7	1.77	7.27
75	F	141	57	35.126	28.6706	2		1.13	94	71.11	0.91	1.59	1.59	1.06	0.5	2.11	0.35461	1.40881	0.709821	0.0424267	16.7305	12.073	8.14295	3.93	s	7	VCV	0.424	12.0708	8	14.35	11.68	1.655	5.36
66	M	174.5	83.15	70.111	27.3068	2		2.99	104	71.14	1.85	4.21	4.21	2.68	0.57	4.73	0.326648	2.00475	0.498815	0.0753528	6.61973	7.36726	5.20726	2.16	n	8	VCV	0.565	8.05865	10	14.01	11.21	3.8375	7.45
78	M	170	50	66.016	17.301	2		3.01	132	71.19	1.83	4.3	4.24	2.93	0.57	5.11	0.335294	2.22642	0.455508	0.091041	5.00333	7.59988	5.43988	2.16	n	8	PCV	0.455	6.89227	8	9.56	8.87	3.75	6.5
67	M	155	59	52.366	24.5578	2		2.86	134	71.27	1.77	4.1	4.01	2.67	0.58	4.6	0.374194	2.08479	0.490431	0.0711905	6.88899	9.69632	7.22632	2.47	s	8	PCV	0.693	13.2338	10	14.33	14.26	4.54	9.15
69	M	172	79	67.836	26.7036	2		2.91	110	71.32	1.84	4.09	4.08	2.71	0.6	4.5	0.348837	2.06863	0.484597	0.0574876	8.42959	16.5551	13.6551	2.9	n	7.5	PCV	0.535	7.88667	10	14.17	14.01	5.17	8.3
62	M	173.4	71	69.11	23.6135	1		3.25	111	71.32	1.97	4.76	4.56	3.09	0.55	5.65	0.317186	2.22807	0.448819	0.0800765	5.60488	9.72813	7.25813	2.47	s	8	VCV	0.616	8.91333	10	11.73	9.25	1.51	4.26
60	F	160.6	58.4	52.962	22.6424	2		2.2	103	71.33	1.35	3.09	3.09	2.15	0.39	5.58	0.242839	2.27832	0.43892	0.0628482	6.98382	9.03989	5.10989	3.93	s	7	VCV	0.593	11.1967	12	13.77	11.7	1.78	5.75
57	F	155	50	47.866	20.8117	1		2.63	108	71.38	1.74	3.69	3.69	2.48	0.64	3.89	0.412903	1.99458	0.501359	0.0811118	6.18108	10.2657	6.81574	3.45	n	7	VCV	0.393	8.21042	8	12.64	9.52	5.09	7.41
69	M	168	65	64.196	23.03	2		2.74	109	71.4	1.58	3.84	3.84	2.94	0.41	7.12	0.244048	2.63542	0.379447	0.0707613	5.36235	9.51756	7.04756	2.47	s	8	VCV	0.605	9.42426	10	12.85	10.84	2.2025	5.95
69	F	152	57	45.136	24.6711	2		1.89	115	71.41	1.12	2.74	2.65	1.84	0.29	6.26	0.190789	2.33962	0.441935	0.0395557	11.1725	12.6851	9.23505	3.45	n	7	VCV	0.472	10.4573	8	17.38	14.81	3.975	10.05
63	F	163.5	63.6	55.601	23.7915	2		2.08	98	71.56	1.35	2.91	2.91	1.72	0.45	3.84	0.275229	1.7457	0.572835	0.0478088	11.9818	15.2339	11.7839	3.45	n	7	PCV	0.514	9.24444	10	15.79	15.76	4.745	9.58
78	M	165.6	64.7	62.012	23.593	2		1.99	93	71.9	1.29	2.79	2.77	1.69	0.43	3.9	0.259662	1.81949	0.553571	0.0683853	8.09489	10.9701	6.14009	4.83	s	6.5	VCV	0.607	9.78843	10	15.01	10.98	1.665	5.09
74	M	171	80	66.926	27.3588	2		3.14	127	71.99	2.02	4.53	4.36	3.55	0.57	6.26	0.333333	2.73394	0.380034	0.0707163	5.37406	8.27508	5.80508	2.47	s	8	VCV	0.503	7.51576	8	12.28	11.12	4	8.72
51	M	174	130	69.656	42.9383	2		2.67	84	72.13	1.78	3.8	3.7	2.17	0.78	2.77	0.448276	1.5027	0.683453	0.0394854	17.309	14.4102	12.2502	2.16	n	8	PCV	0.493	7.07764	10	17.75	17.37	4.91	9.91
49	M	183	102.6	77.846	30.6369	2		3.33	89	72.17	2.16	4.62	4.62	3.02	0.75	4.04	0.409836	1.96537	0.508811	0.0455958	11.1591	16.76	13.79	2.97	s	7.5	VCV	0.575	7.38638	14	19.42	17.89	5.28	10.04
44	M	174	84.15	69.656	27.7943	2		3.25	91	72.19	2.21	4.51	4.51	2.57	0.88	2.94	0.505747	1.49889	0.66716	0.0598606	11.1452	9.39847	7.23847	2.16	n	8	VCV	0.472	6.77616	10	14.32	13.09	5.12	7.83
60	F	149	54.6	42.406	24.5935	1		1.66	91	72.28	1.1	2.31	2.3	1.57	0.37	4.23	0.248322	2.08696	0.479167	0.0559865	8.55861	11.1181	7.6681	3.45	n	7	VCV	0.51	12.0266	10	18.05	12.54	4.185	7.45
66	M	160	67	56.916	26.1719	2		2.12	90	72.29	1.46	2.98	2.93	2.21	0.6	3.71	0.375	2.19795	0.462733	0.044856	10.316	13.8681	10.9681	2.9	n	7.5	VCV	0.422	7.41444	10	17.97	15.72	6.595	10.38
57	M	178	64	73.296	20.1995	1		3.15	96	72.31	2.22	4.43	4.35	2.79	0.98	2.85	0.550562	1.66437	0.600829	0.0780136	7.70159	8.64224	6.48224	2.16	n	8	PCV	0.444	6.05763	12	9.46	9.39	3.39	6.35
70	M	170.4	72	66.38	24.7967	2		2.86	111	72.46	1.81	4.05	3.94	3.06	0.44	6.94	0.258216	2.6599	0.375954	0.0772927	4.86403	7.2992	4.3292	2.97	s	7.5	VCV	0.511	7.6981	10	13.61	10.84	3.9675	8.2
74	F	157.3	52.6	49.959	21.2583	1		2.19	131	72.61	1.48	3.11	3.01	2.17	0.43	5.08	0.273363	2.31229	0.446839	0.0863845	5.17268	8.1502	4.7002	3.45	n	7	VCV	0.506	10.1283	10	14.69	9.85	4.185	7.81
52	F	155	68	47.866	28.3039	2		1.92	86	72.65	1.22	2.64	2.64	2.16	0.34	6.44	0.219355	2.75758	0.362637	0.0278364	13.0274	13.9518	10.5018	3.45	n	7	PCV	0.37	7.72991	10	14.81	14.63	1.5675	4.25
61	M	167.5	77.8	63.741	27.73	2		2.98	109	72.69	2.07	4.15	4.1	2.9	0.79	3.67	0.471642	2.05854	0.491706	0.0533398	9.21838	12.1628	9.26282	2.9	n	7.5	VCV	0.508	7.96975	10	13.59	11.4	2.03	4.66
60	M	167.5	75.2	63.741	26.8033	2		3.22	117	72.71	2.13	4.47	4.43	3.2	0.65	4.91	0.38806	2.30248	0.434314	0.0492702	8.81494	11.9123	9.01227	2.9	n	7.5	VCV	0.6	9.41309	10	15.19	16.46	2.48	6.74
75	F	158	78	50.596	31.245	2		1.89	114	72.83	1.25	2.6	2.6	1.96	0.32	6.09	0.202532	2.52308	0.396341	0.0642431	6.1694	16.1223	12.6723	3.45	n	7	PCV	0.715	14.1316	10	15.41	15.39	4.125	7.96
64	F	159.8	53.15	52.234	20.8137	2		2.36	118	72.85	1.55	3.23	3.23	2.51	0.46	5.52	0.28786	2.5387	0.393902	0.0471812	8.34872	12.1728	8.7228	3.45	n	7	VCV	0.617	11.8122	10	17.92	15.26	2.085	6.84
72	F	152	53	45.136	22.9398	1		1.5	96	73.01	0.98	2.09	2.05	1.65	0.32	5.13	0.210526	2.59512	0.392857	0.0504278	7.79049	10.6354	7.18536	3.45	n	7	VCV	0.394	8.72917	10	14.88	12.94	5.315	9.07
79	M	163	64	59.646	24.0882	2		2.32	114	73.04	1.52	3.17	3.17	2.8	0.41	6.9	0.251534	3.01577	0.33159	0.0675982	4.9053	9.95932	7.05932	2.9	n	7.5	PCV	0.816	13.6807	10	13.85	13.79	1.7	5.97
70	M	168.5	61.45	64.651	21.6432	2		3.37	134	73.07	2.33	4.63	4.61	3.01	0.79	3.81	0.468843	1.92625	0.519144	0.0661004	7.85388	13.1618	10.2618	2.9	n	7.5	PCV	0.52	8.04319	10	12.81	12.7	4.9275	8.09
74	F	148.9	55.3	42.315	24.9423	2		1.69	115	73.08	1.01	2.34	2.31	2.09	0.14	14.95	0.0940228	3.37662	0.3	0.0483837	6.20044	10.3021	6.85212	3.45	n	7	VCV	0.516	12.1943	8	22.11	17.65	5.06	11.07
66	F	143.3	44.57	37.219	21.7045	2		2.03	135	73.11	1.43	2.79	2.78	2.05	0.38	5.43	0.265178	2.40288	0.416168	0.0522523	7.96459	10.808	7.35797	3.45	n	7	VCV	0.516	13.8639	10	13.41	11.58	1.535	4.85
61	F	148	52	41.496	23.74	2		1.9	112	73.24	1.31	2.6	2.6	1.81	0.39	4.69	0.263514	2.18462	0.457746	0.0376138	12.1696	14.4728	11.0228	3.45	n	7	VCV	0.39	9.3985	10	15.62	14.83	4.5575	7.64
64	M	166	63	62.376	22.8625	2		2.58	100	73.27	1.71	3.59	3.52	2.39	0.45	5.34	0.271084	2.20455	0.462629	0.0774387	5.97413	9.25385	6.35385	2.9	n	7.5	VCV	0.485	7.77543	10	10.7	8.21	2.065	3.47
40	F	158.3	61.1	50.869	24.3826	2		2.31	88	73.35	1.68	3.2	3.15	2.12	0.64	3.33	0.404296	1.87937	0.540541	0.0524435	10.3071	11.0966	7.64657	3.45	n	7	VCV	0.504	9.9078	8	13.14	10.35	1.5925	5.07
75	F	161	55.5	53.326	21.4112	2		1.78	107	73.37	1.26	2.5	2.42	1.92	0.43	4.42	0.267081	2.46281	0.419463	0.072515	5.7845	10.7551	6.82509	3.93	s	7	VCV	0.568	10.6515	10	16.88	11.67	4.18	8.46
90	F	141	42	35.126	21.1257	2		1.13	139	73.53	0.75	1.54	1.54	1.21	0.17	7.21	0.120567	2.7013	0.370192	0.0416845	8.88082	12.0417	8.5917	3.45	n	7	VCV	0.466	13.2665	10	14.64	12.69	1.4425	6.25
55	M	176	69	71.476	22.2753	2		3.36	102	73.54	2.33	4.57	4.57	3.02	0.76	4	0.431818	1.97812	0.505531	0.0770278	6.56297	11.6936	8.24361	3.45	n	7	PCV	0.74	10.3531	10	13.77	12.59	1.825	6.45
76	F	146.4	40.1	40.04	18.7095	1		1.63	123	73.58	1.13	2.22	2.21	1.79	0.36	4.9	0.245902	2.58824	0.388112	0.0629186	6.16847	9.21422	5.76422	3.45	n	7	VCV	0.506	12.6374	8	12.09	9.97	1.43	5.75
58	F	158.5	49.9	51.051	19.8629	1		2.44	115	73.62	1.74	3.4	3.32	2.65	0.56	4.74	0.353312	2.51807	0.397129	0.0694321	5.71968	8.38833	4.45833	3.93	s	7	VCV	0.562	11.0086	8	12.12	9.57	1.55	4.26
52	M	176.5	77	71.931	24.7173	2		3.28	98	73.69	2.39	4.47	4.45	2.83	0.97	2.91	0.549575	1.67191	0.600806	0.0678726	8.85197	11.8353	9.67533	2.16	n	8	VCV	0.623	8.66108	10	12.38	10.24	1.52	4.44
76	F	156.6	51.5	49.322	21.0002	2		2.05	129	73.71	1.46	2.8	2.78	2	0.57	3.52	0.363985	2.05755	0.486014	0.0566529	8.5788	11.7558	8.30584	3.45	n	7	VCV	0.483	9.79279	10	14.02	10.63	1.8975	5.3
59	M	169	75.1	65.106	26.2946	2		3.34	117	73.75	2.43	4.59	4.53	3.32	0.84	3.95	0.497041	2.18985	0.456653	0.0862231	5.29618	11.0616	8.90158	2.16	n	8	VCV	0.683	10.4906	8	14.89	13.26	5.21	8.79
45	F	159	73	51.506	28.8754	1		1.93	76	73.77	1.33	2.65	2.61	1.95	0.36	5.37	0.226415	2.43678	0.416667	0.0297214	14.0191	20.4917	17.0417	3.45	n	7	VCV	0.497	9.64936	10	23.58	18.69	1.81	6.99
58	M	174.4	62.9	70.02	20.6803	1		3.12	101	73.77	2.22	4.25	4.22	3.65	0.92	3.98	0.527523	2.58768	0.389194	0.0644754	6.03632	9.7643	6.7943	2.97	s	7.5	PCV	0.424	6.05541	8	11.57	11.56	4.835	8.79
56	M	163.8	77.5	60.374	28.8851	2		2.13	76	73.78	1.44	2.89	2.89	2.41	0.4	6.04	0.2442	2.78201	0.359453	0.0537497	6.68753	11.7194	8.26943	3.45	n	7	PCV	0.6	9.93805	12	20.17	19.79	7.7875	14.25
72	M	154	58	51.456	24.4561	2		2.37	113	73.84	1.58	3.21	3.2	2.62	0.5	5.27	0.324675	2.65	0.378538	0.07445	5.08446	7.01749	4.85749	2.16	n	8	VCV	0.595	11.5633	8	12.4	9.87	1.335	4.56
42	F	161	63.4	53.326	24.4589	2		2.65	100	73.85	1.91	3.6	3.6	2.63	0.68	3.88	0.42236	2.16667	0.461538	0.058252	7.92314	10.5684	7.11843	3.45	n	7	VCV	0.518	9.71384	10	12.61	10.17	1.185	3.76
60	M	174.5	84.6	70.111	27.783	2		3.41	112	73.87	2.38	4.62	4.62	3.3	0.8	4.13	0.458453	2.1645	0.462	0.0871971	5.29834	8.60082	6.44082	2.16	n	8	VCV	0.521	7.43107	10	13.52	11.12	5.2125	7.72
40	M	178.8	72.15	74.024	22.5684	1		3.75	97	73.99	2.85	5.07	5.07	3.35	1.28	2.62	0.715884	1.63314	0.612319	0.0900258	6.80159	12.7463	7.91628	4.83	s	6.5	VCV	0.639	8.63234	10	15.79	12.25	5.03	8.41
73	F	171	39.3	62.426	13.44	2		1.71	125	74	1.23	2.32	2.32	1.86	0.43	4.27	0.251462	2.46552	0.405594	0.0678481	5.97798	11.2825	7.83246	3.45	n	7	VCV	0.455	7.28863	10	10.36	8.23	1.48	3.78
28	M	175.8	66.9	71.294	21.6465	1		3.77	91	74.03	2.83	5.09	5.09	3.39	1.3	2.6	0.739477	1.64244	0.608852	0.0769596	7.91132	10.1348	7.16481	2.97	s	7.5	VCV	0.616	8.64028	10	13.64	10.44	2.1325	5.22
41	F	157	64	49.686	25.9645	2		1.99	78	74.04	1.7	2.69	2.69	2.07	0.81	2.57	0.515924	1.87361	0.53373	0.0525597	10.1547	14.5478	9.71777	4.83	s	6.5	PCV	0.573	11.5324	8	21.87	16.01	5.1675	10.08
51	F	150	49	43.316	21.7778	2		1.86	88	74.12	1.34	2.51	2.51	1.76	0.49	3.6	0.326667	2.0239	0.494094	0.0511984	9.65059	11.22	7.29003	3.93	s	7	VCV	0.058	1.339	8	14.61	12.11	1.4	4.97
86	F	149	72	42.406	32.431	1		1.5	137	74.19	1.02	2.03	2.01	2.02	0.26	7.78	0.174497	3.50249	0.285511	0.0465728	6.13043	11.2522	7.80216	3.45	n	7	PCV	0.593	13.9839	8	17.63	16.83	4.89	10.78
69	M	160	73	56.916	28.5156	3		1.81	81	74.23	1.27	2.44	2.44	2.24	0.25	8.89	0.15625	3.2623	0.306533	0.0518746	5.90911	12.1704	10.0104	2.16	n	8	PCV	0.333	5.85073	10	16.98	16.75	3.895	9.5
61	F	158	48.5	50.596	19.428	2		1.83	89	74.23	1.31	2.57	2.46	1.99	0.39	5.07	0.246835	2.60163	0.401562	0.0527222	7.61657	11.3743	7.92433	3.45	n	7	PCV	0.61	12.0563	10	16.29	15.47	3.77	8.54
67	M	171	64	66.926	21.8871	2		2.69	101	74.27	1.93	3.63	3.63	2.25	0.73	3.1	0.426901	1.67493	0.597039	0.0774387	7.70983	9.35146	6.45146	2.9	n	7.5	VCV	0.485	7.24681	10	10.55	8.21	2.065	3.42
79	F	154	61.3	46.956	25.8475	2		1.81	124	74.3	1.32	2.43	2.43	2.32	0.4	5.82	0.25974	3.16049	0.316406	0.0515882	6.1333	13.1501	9.70007	3.45	n	7	VCV	0.5	10.6483	8	15.1	13.55	4.02	7.67
48	F	161.9	55.5	54.145	21.1738	1		2.45	98	74.31	1.79	3.35	3.3	2.68	0.44	6.08	0.271773	2.71515	0.373884	0.0506776	7.3777	10.8509	7.40092	3.45	n	7	VCV	0.388	7.16594	10	9.79	8.7	1.97	4.7
72	M	157	76	54.186	30.8329	2		2.25	111	74.33	1.61	3.09	3.03	1.97	0.53	3.71	0.33758	1.90099	0.536458	0.051631	10.3902	13.145	10.985	2.16	n	8	VCV	0.488	9.00602	8	16.1	14.57	5.325	8.83
69	F	153.6	47.25	46.592	20.0272	2		1.76	105	74.47	1.29	2.41	2.37	1.76	0.36	4.85	0.234375	2.36287	0.423214	0.0569531	7.43093	10.3532	6.42317	3.93	s	7	VCV	0.511	10.9675	10	13.44	10.69	1.4475	4.29
76	F	150	60	43.316	26.6667	2		1.65	115	74.49	1.2	2.23	2.21	1.9	0.39	4.95	0.26	2.73303	0.365894	0.0444485	8.23187	10.9755	7.52554	3.45	n	7	PCV	0.388	8.95743	10	13.22	13.03	5.2075	8.21
81	F	155	52	47.866	21.6441	2		1.49	103	74.5	1.07	2	2	1.26	0.46	2.74	0.296774	1.6	0.625	0.0478037	13.0743	12.5277	8.59768	3.93	s	7	VCV	0.52	10.8637	10	15.95	12.96	1.86	6.53
70	F	161	41	53.326	15.8173	3		1.76	77	74.54	1.47	2.43	2.36	1.85	0.77	2.4	0.478261	1.83051	0.5625	0.0421365	13.3495	13.3139	10.4139	2.9	n	7.5	PCV	0.405	7.59479	10	11.86	11.86	1.83	4.47
78	F	154	54	46.956	22.7694	2		1.8	122	74.58	1.29	2.51	2.42	2.32	0.48	4.88	0.311688	3.04132	0.328804	0.0596535	5.5119	9.28539	5.83539	3.45	n	7	VCV	0.47	10.0094	10	16.33	14.59	5.1875	9.32
81	F	140	42	34.216	21.4286	2		1.58	154	74.58	1.18	2.13	2.13	1.76	0.42	4.18	0.3	2.51643	0.397388	0.0599514	6.6285	7.21129	3.76129	3.45	n	7	VCV	0.406	11.8658	8	8.92	8.1	1.385	3.32
67	M	154	65.05	51.456	27.4287	2		2.27	107	74.59	1.64	3.05	3.05	2.67	0.48	5.62	0.311688	2.87213	0.348174	0.0409958	8.49292	10.9893	8.08932	2.9	n	7.5	VCV	0.493	9.581	10	16.59	14.25	1.645	5.88
45	M	172	75	67.836	25.3515	2		4.47	129	74.66	3.37	5.99	5.99	4.26	1.37	3.11	0.796512	1.92988	0.518166	0.0868374	5.96708	8.91744	5.94744	2.97	s	7.5	VCV	0.569	8.38788	10	11.94	8.91	2.155	4.64
65	M	162	69.15	58.736	26.3489	2		2.55	104	74.68	1.86	3.44	3.42	2.35	0.78	2.99	0.481481	1.83626	0.547771	0.0564917	9.69648	12.6098	10.4498	2.16	n	8	VCV	0.624	10.6238	10	15.45	12.88	1.95	6.38
76	M	151	48	48.726	21.0517	2		2.59	153	74.72	1.9	3.48	3.46	3.15	0.41	7.63	0.271523	3.16763	0.317518	0.0646207	4.91357	10.7241	7.82409	2.9	n	7.5	VCV	0.454	9.31741	8	13.69	12.39	4.8625	9.14
71	F	150	62.8	43.316	27.9111	2		1.06	68	74.73	0.76	1.42	1.42	1.24	0.19	6.56	0.126667	2.95775	0.338095	0.0373639	9.0487	11.3161	7.86615	3.45	n	7	VCV	0.524	12.0971	8	22.03	16.59	4.85	9.99
71	F	148.4	45.85	41.86	20.8196	2		1.87	120	74.77	1.37	2.51	2.5	2.17	0.46	4.7	0.309973	2.736	0.365497	0.063155	5.7873	17.0386	13.5886	3.45	n	7	PCV	0.752	17.9646	10	14.07	14	2.005	5.33
69	M	167	85	63.286	30.478	2		2.79	115	74.83	2.05	3.97	3.73	3.3	0.64	5.19	0.383234	2.85255	0.37312	0.0678528	5.49897	8.73706	6.57706	2.16	n	8	VCV	0.621	9.8126	10	13.39	10.68	1.585	6.19
61	M	167.7	79.5	63.923	28.2684	2		2.72	98	74.96	2.02	3.63	3.63	2.87	0.74	3.9	0.441264	2.34711	0.426056	0.0483328	8.81506	13.5252	10.0752	3.45	n	7	PCV	0.532	8.32251	10	16.39	15.68	5.02	10.19
70	F	158.2	72.85	50.778	29.1083	2		207	113	74.97	1.53	2.76	2.76	2.56	0.31	8.32	0.195954	3.26087	0.306667	0.0385755	7.94977	14.0495	11.1495	2.9	n	7.5	VCV	0.565	11.1269	10	23.64	21.1	6.455	11.23
47	F	157	60.7	49.686	24.6257	2		2.54	106	75.07	1.94	3.38	3.38	2.54	0.66	3.86	0.420382	2.22485	0.449468	0.0575664	7.80782	12.4642	9.01417	3.45	n	7	PCV	0.732	14.7325	10	14.85	14.68	1.895	6.37
27	F	166	66	57.876	23.9512	1		3.44	109	75.09	2.76	4.63	4.59	3.26	1.23	2.66	0.740964	1.76906	0.570197	0.0797003	7.15426	8.69299	5.24299	3.45	n	7	VCV	0.686	11.8529	8	16.47	12.74	4.19	9.71
59	F	154.5	50.9	47.411	21.3236	2		2.31	115	75.1	1.74	3.11	3.07	2.49	0.5	4.94	0.323625	2.59283	0.385678	0.0486442	7.92856	10.4092	6.95921	3.45	n	7	VCV	0.434	9.15399	10	12.32	10.97	2.01	4.55
53	F	156	46	48.776	18.902	1		2.13	97	75.13	1.61	2.89	2.84	2.23	0.64	3.47	0.410256	2.23944	0.454403	0.0625214	7.26795	10.6545	7.20448	3.45	n	7	VCV	0.443	9.08234	10	14.09	11.28	4.25	7.8
67	M	157	60	54.186	24.3418	2		2.17	96	75.23	1.59	2.89	2.89	2.56	0.55	4.68	0.350318	2.78201	0.359453	0.0393409	9.13687	12.2245	9.32447	2.9	n	7.5	VCV	0.401	7.40044	10	13.34	11.32	1.4525	5.44
45	M	174	85	69.656	28.075	2		3.18	90	75.34	2.45	4.32	4.22	2.81	1.05	2.68	0.603448	1.66825	0.613636	0.0425652	14.4164	17.6826	14.7126	2.97	s	7.5	PCV	0.477	6.84794	13	19.72	19.72	8.43	12.44
61	F	151	49	44.226	21.4903	2		2.07	111	75.4	1.6	2.75	2.74	2.02	0.5	4.07	0.331126	2.21898	0.452303	0.0550433	8.21721	14.5037	10.5737	3.93	s	7	PCV	0.634	14.3355	10	14.38	14.3	1.935	6.35
50	M	185	75	79.666	21.9138	2		4.01	106	75.43	3.06	5.32	5.32	4.04	1.29	3.14	0.697297	2.06767	0.483636	0.0777232	6.22255	10.1345	7.97451	2.16	n	8	PCV	0.587	7.36826	10	11.81	9.61	1.895	4.81
51	M	177.3	72.35	72.659	23.0155	1		3.34	97	75.45	2.7	4.66	4.42	3.64	0.85	4.26	0.479413	2.52489	0.396057	0.0682493	5.8031	10.4161	8.25606	2.16	n	8	VCV	0.609	8.38162	11	15.73	12.76	4.27	6.99
50	F	155.1	59.3	47.957	24.6508	2		2.92	128	75.46	2.28	3.9	3.87	3.03	1.13	2.69	0.728562	1.96382	0.509211	0.072712	7.00312	15.6603	12.2103	3.45	n	7	PCV	0.5	10.426	10	12.15	12.04	5.1	8.6
53	M	172	84.85	67.836	28.681	2		4.21	132	75.53	3.36	5.58	5.58	5.17	0.76	6.84	0.44186	3.16129	0.316327	0.0695908	4.54552	8.90987	6.74987	2.16	n	8	VCV	0.612	9.02176	10	13.29	10.41	1.64	5.31
67	M	168.7	68.65	64.833	24.1218	1		3.44	131	75.78	2.7	4.54	4.54	3.7	0.73	5.09	0.432721	2.61674	0.382155	0.0749879	5.09622	9.05475	6.15475	2.9	n	7.5	VCV	0.614	9.47049	10	13.08	10.43	2.165	5.71
70	M	159.4	53.35	56.37	20.997	2		2.84	130	75.8	2.2	3.82	3.74	2.78	0.77	3.61	0.483061	2.14973	0.465174	0.0653643	7.11664	10.5733	7.67335	2.9	n	7.5	VCV	0.438	7.77009	8	14.79	12.57	5.3325	8.01
48	M	177.5	72.95	72.841	23.1541	1		3.81	107	75.88	2.99	5.03	5.03	4.24	1.08	3.93	0.608451	2.51292	0.397943	0.0830458	4.79185	8.28199	5.38199	2.9	n	7.5	VCV	0.572	7.85272	8	10.35	8.54	1.5425	3.39
56	M	163	72	59.646	27.0993	1		2.58	93	75.9	2.02	3.53	3.39	2.58	0.78	3.29	0.478528	2.12389	0.490278	0.0610064	8.0365	8.83363	6.67363	2.16	n	8	VCV	0.547	9.17077	10	15.73	14.13	4.995	9.24
57	M	175	88	70.566	28.7347	2		3.13	99	75.98	2.42	4.14	4.11	3.08	0.92	3.36	0.525714	2.10219	0.479167	0.0405417	11.8191	16.0066	13.8466	2.16	n	8	VCV	0.402	5.69679	10	18.22	15.48	1.8675	6.91
62	F	148.5	42.95	41.951	19.4765	1		2.05	116	76.11	1.62	2.74	2.69	1.9	0.7	2.71	0.47138	1.78439	0.560417	0.0590652	9.4881	12.2529	8.80287	3.45	n	7	PCV	0.419	9.98784	8	11.85	11.82	3.92	6.89
55	F	154.9	68.35	47.775	28.4863	2		2.02	94	76.13	1.62	2.76	2.65	1.87	0.57	3.26	0.367979	1.96226	0.509615	0.0419854	12.1379	12.862	9.96204	2.9	n	7.5	VCV	0.62	12.9775	12	23.05	19.67	4.54	8.97
72	F	160	47	52.416	18.3594	2		1.93	109	76.13	1.53	2.58	2.53	2.51	0.46	5.44	0.2875	3.24111	0.314634	0.0560669	5.61176	8.59701	4.08701	4.51	n	6.5	VCV	0.412	7.8602	10	10.61	9.26	1.585	5.36
65	F	151.5	49	44.681	21.3487	2		1.82	126	76.28	1.42	2.51	2.39	2.07	0.6	3.48	0.39604	2.46025	0.426871	0.0404817	10.5448	13.9614	10.5114	3.45	n	7	VCV	0.45	10.0714	8	17.58	16.39	5.255	9.14
73	F	145.3	54.45	39.039	25.7909	2		1.73	122	76.29	1.36	2.27	2.27	1.96	0.39	5.09	0.26841	2.76652	0.361465	0.0541624	6.67373	10.5886	7.13861	3.45	n	7	VCV	0.504	12.9102	10	15.72	10.11	1.445	4.52
63	M	164.1	48.8	60.647	18.1219	2		2.53	97	76.39	2.02	3.31	3.31	2.39	0.81	2.97	0.493601	1.90937	0.523734	0.0714586	7.3292	9.1625	7.0025	2.16	n	8	VCV	0.532	8.77207	10	9.32	9	1.5475	3.27
72	M	168	73.7	64.196	26.1125	1		2.21	92	76.42	1.88	2.95	2.89	2.6	0.68	3.82	0.404762	2.65744	0.376302	0.070607	5.32953	8.11757	5.95757	2.16	n	8	VCV	0.608	9.471	10	14.73	10.17	1.6275	5.27
80	F	160	57.4	52.416	22.4219	3		1.68	122	76.42	1.44	2.19	2.19	1.97	0.66	3	0.4125	2.39269	0.417939	0.0575713	7.2595	12.7685	9.31854	3.45	n	7	VCV	0.475	9.06212	8	15.93	12.01	4.115	8
64	M	176	85.35	71.476	27.5536	2		3.83	125	76.42	3.17	5.01	5.01	5.26	0.57	9.17	0.323864	3.74451	0.267058	0.0814432	3.27907	7.89649	5.73649	2.16	n	8	VCV	0.717	10.0313	10	17.16	15.43	5.4	10.71
40	F	159	61.3	51.506	24.2475	1		2.49	94	76.47	2.03	3.25	3.25	2.45	0.94	2.61	0.591195	1.85846	0.538079	0.0600082	8.96677	13.9878	9.4778	4.51	n	6.5	PCV	0.666	12.9305	10	14.11	14.05	2.865	7.75
65	F	151.8	66.95	44.954	29.0541	2		1.84	105	76.47	1.43	2.46	2.41	2.2	0.45	4.91	0.296443	2.90456	0.344286	0.0251657	13.6807	15.6544	12.2044	3.45	n	7	VCV	0.432	9.60982	10	25.37	21.12	5.015	11.29
59	F	153	54	46.046	23.0681	1		2.19	113	76.48	1.81	2.96	2.86	2.24	0.74	3.05	0.48366	2.0979	0.493333	0.0574648	8.58497	7.95412	4.02412	3.93	s	7	VCV	0.43	9.33849	8	11.27	9.3	1.855	4.9
42	F	164	59.6	56.056	22.1594	2		1.86	68	76.51	1.48	2.43	2.43	1.88	0.6	3.12	0.365854	2.107	0.474609	0.0467151	10.1597	13.7346	10.2846	3.45	n	7	VCV	0.5	8.91965	10	16.27	12.58	1.75	4.65
40	F	160.9	60.45	53.235	23.3499	1		2.47	91	76.51	2.02	3.33	3.22	2.44	0.91	2.68	0.565569	1.90062	0.526144	0.0613579	8.575	10.5067	5.99669	4.51	n	6.5	VCV	0.55	10.3315	10	13.69	10.46	1.735	4.82
57	M	161	44	57.826	16.9747	2		2.94	109	76.57	2.34	3.91	3.84	2.95	0.85	3.49	0.52795	2.1875	0.465476	0.0724145	6.42795	9.04301	5.11301	3.93	s	7	VCV	0.418	7.22858	10	9.57	7.65	1.87	3.39
61	M	173	65.8	68.746	21.9854	2		3.69	124	76.6	3.13	4.86	4.82	4.68	0.99	4.74	0.572254	3.06224	0.326558	0.0729507	4.47643	10.2471	7.34708	2.9	n	7.5	VCV	0.587	8.53868	8	12.71	9.92	1.8525	5.28
30	M	172.3	59.7	68.109	20.1096	2		3.48	88	76.68	2.8	4.53	4.53	3.19	1.51	2.11	0.876378	1.48344	0.674107	0.0946079	7.12527	10.8152	7.84524	2.97	s	7.5	VCV	0.566	8.31021	10	13.14	10.99	5.0325	8.05
72	F	151	54	44.226	23.6832	2		1.15	84	76.7	0.93	1.55	1.5	1.5	0.26	5.81	0.172185	3.30667	0.3125	0.0474285	6.58886	10.2437	6.31369	3.93	s	7	VCV	0.488	11.0342	10	19.48	12.32	1.705	6.21
47	M	164	55	60.556	20.4491	1		2.94	95	76.71	2.42	3.83	3.83	2.93	0.96	3.05	0.585366	2.05744	0.486041	0.0909124	5.34625	8.54744	6.38744	2.16	n	8	VCV	0.583	9.62745	10	11.94	10.5	3.9775	6.66
65	M	159	39.8	56.006	15.743	3		2.57	110	76.71	2.07	3.41	3.35	2.45	0.65	3.77	0.408805	2.14925	0.465278	0.0620162	7.50252	10.8185	8.65853	2.16	n	8	VCV	0.44	7.8563	10	11.37	10.13	3.2	5.78
82	M	156.3	73.4	53.549	30.0454	2		1.9	111	76.79	1.51	2.54	2.48	2.07	0.5	4.11	0.319898	2.53226	0.394904	0.0458367	8.61546	11.7742	9.61423	2.16	n	8	PCV	0.59	11.0179	10	14.46	13.93	1.305	6.09
81	F	145	50	38.766	23.7812	2		1.26	108	76.91	1.03	1.81	1.63	1.58	0.37	4.26	0.255172	2.96933	0.373967	0.059334	6.30275	9.30499	5.85499	3.45	n	7	VCV	0.5	12.8979	10	15.53	13.68	5.125	9.8
37	F	165	75	56.966	27.5482	1		2.32	80	76.92	1.88	3.01	3.01	2.51	0.65	3.86	0.393939	2.47176	0.40457	0.0395366	10.2328	14.0037	10.0737	3.93	s	7	VCV	0.514	9.02293	8	16.63	14.5	2.85	6.58
73	M	148	65.1	45.996	29.7206	2		2.1	122	77.06	1.77	2.72	2.72	3.28	0.54	6.08	0.364865	4.02941	0.248175	0.044631	5.5606	12.969	10.809	2.16	n	8	VCV	0.51	11.0879	10	18.89	16.61	5.16	9.45
66	M	167	65	63.286	23.3067	2		2.8	107	77.09	2.24	3.63	3.63	2.81	0.76	3.72	0.45509	2.25895	0.442683	0.0651151	6.79847	9.29652	7.13652	2.16	n	8	VCV	0.604	9.54397	10	16.84	14.2	5.31	10.66
66	M	166.7	72	63.013	25.9096	2		2.71	106	77.13	2.35	3.52	3.52	4.37	0.6	7.34	0.359928	4.28409	0.233422	0.0524256	4.45244	11.7423	9.27232	2.47	s	8	PCV	0.614	9.74402	10	17.22	17.18	4.92	10.51
67	F	150	52	43.316	23.1111	2		1.8	108	77.14	1.51	2.53	2.33	2.18	0.41	5.27	0.273333	3.03863	0.357345	0.0650213	5.49581	10.8458	7.39583	3.45	n	7	VCV	0.503	11.6123	10	15.22	11.84	4.275	8.58
62	M	165	74.5	61.466	27.3646	2		2.71	102	77.31	2.34	3.52	3.5	3.7	0.52	7.15	0.315152	3.63429	0.27673	0.0468161	5.911	15.5344	12.6344	2.9	n	7.5	VCV	0.55	8.94804	10	18.36	14.84	3	7.12
90	M	173	76	68.746	25.3934	3		2.38	132	77.39	1.95	3.08	3.08	3.05	0.69	4.4	0.398844	3.06494	0.326271	0.0606539	5.37922	7.95302	4.98302	2.97	s	7.5	PCV	0.389	5.65851	10	10.56	10.49	3.98	7.89
47	M	175	82	70.566	26.7755	2		3.97	114	77.42	3.29	5.14	5.13	4	1.36	2.94	0.777143	2.05848	0.485795	0.0748996	6.48596	9.48544	6.51544	2.97	s	7.5	VCV	0.531	7.52487	10	11.77	9.2	2.375	4.37
70	F	141	48	35.126	24.1437	2		1.88	140	77.42	1.62	2.53	2.42	2.44	0.54	4.52	0.382979	3.1405	0.332895	0.0444471	7.48968	10.8993	6.96931	3.93	s	7	VCV	0.338	9.6225	10	10.23	8.86	1.265	3.85
62	F	149	41.6	42.406	18.7379	1		1.96	110	77.49	1.76	2.58	2.53	2.93	0.47	6.24	0.315436	3.88933	0.257114	0.0773169	3.32546	10.5058	7.05581	3.45	n	7	VCV	0.482	11.3663	10	14.56	11.44	5.135	8.59
75	F	153	53.35	46.046	22.7904	2		1.9	125	77.49	1.7	2.45	2.45	2.63	0.46	5.7	0.300654	3.54286	0.282258	0.0536011	5.2659	10.3659	6.43592	3.93	s	7	VCV	0.615	13.3562	8	16.26	13.16	1.92	7.03
58	F	163.9	75.6	55.965	28.1426	2		2.31	101	77.51	2.01	2.98	2.98	3.17	0.59	5.39	0.359976	3.46309	0.28876	0.0592847	4.87072	13.4539	10.0039	3.45	n	7	VCV	0.571	10.2028	12	17.98	15.73	5.48	9.99
46	M	166.2	68	62.558	24.6177	1		3.32	105	77.51	2.89	4.28	4.28	4.5	0.81	5.59	0.487365	3.4486	0.289973	0.0880684	3.29259	6.11028	3.64028	2.47	s	8	VCV	0.572	9.14351	8	13.23	11.7	5.2	8.94
68	F	146.5	55.73	40.131	25.9665	2		1.81	117	77.51	1.56	2.37	2.34	2.18	0.51	4.26	0.348123	2.8547	0.350299	0.0552216	6.34352	8.84073	5.39073	3.45	n	7	VCV	0.547	13.6304	10	13.98	11.39	1.375	4.78
73	M	167.1	64	63.377	22.9207	2		2.17	91	77.52	1.79	2.8	2.8	2.16	0.69	3.12	0.412926	2.1	0.47619	0.0462225	10.3021	13.3456	10.4456	2.9	n	7.5	VCV	0.571	9.00958	10	17.97	13.82	1.81	6.23
67	F	152	44.6	45.136	19.304	2		2.15	127	77.59	1.87	2.77	2.77	3.02	0.6	5.07	0.394737	3.49458	0.286157	0.0627713	4.55872	8.72986	5.27986	3.45	n	7	VCV	0.403	8.92857	10	10.06	8.01	1.48	4.04
72	M	154.6	44.85	52.002	18.7648	1		2.84	135	77.63	2.37	3.65	3.65	2.88	1.06	2.7	0.68564	1.99452	0.501374	0.0824914	6.07789	11.0768	7.62684	3.45	n	7	VCV	0.604	11.6149	10	13.69	10.15	2.0225	4.2
52	F	151.5	55.65	44.681	24.246	1		2.42	115	77.73	2.05	3.11	3.11	2.56	0.85	3.02	0.561056	2.19936	0.454678	0.0758204	5.99678	11.0577	7.60773	3.45	n	7	VCV	0.571	12.7795	10	14.64	12.61	5.1375	9.05
48	M	176.4	57	71.84	18.318	1		3.93	113	77.75	3.46	5.06	5.06	4.21	1.33	3.16	0.753968	2.27668	0.439236	0.0944697	4.64949	8.20357	6.04357	2.16	n	8	VCV	0.523	7.28007	10	11.99	10.6	5.1675	8.42
77	M	160	59	56.916	23.0469	2		2.25	113	77.75	2.1	3.02	2.9	3.51	0.49	7.17	0.30625	4.16552	0.25	0.0719375	3.47524	8.71684	6.55684	2.16	n	8	PCV	0.539	9.4701	10	12.46	11.94	3.99	8.68
62	F	150	78.5	43.316	34.8889	2		2.3	127	77.78	2.08	2.96	2.96	2.93	0.59	4.99	0.393333	3.16216	0.316239	0.0316768	9.98332	13.8811	9.95109	3.93	s	7	PCV	0.286	6.60264	10	15.61	15.44	5.37	8.23
60	M	169	70	65.106	24.5089	1		3.21	113	77.85	2.78	4.24	4.12	3.61	1.09	3.31	0.64497	2.4466	0.420635	0.0782516	5.37541	8.55316	6.39316	2.16	n	8	VCV	0.572	8.78567	8	13.99	12.41	5.05	9.02
39	M	169	70	65.106	24.5089	1		3.47	98	77.87	3.01	4.45	4.45	3.55	1.04	3.4	0.615385	2.25618	0.443227	0.058279	7.60527	10.4716	8.31157	2.16	n	8	PCV	0.682	10.4752	10	13.74	13.7	1.785	7.57
68	F	143.6	38	37.492	18.4279	2		1.56	106	77.87	1.41	2	2	1.83	0.48	3.8	0.334262	2.7	0.37037	0.0430138	8.61049	10.671	7.77095	2.9	n	7.5	VCV	0.335	8.93524	10	10.81	9.55	1.685	4.24
61	F	160	66	52.416	25.7812	2		2.36	113	77.93	2.1	3.02	3.02	2.74	0.66	4.16	0.4125	2.75497	0.362981	0.0524522	6.92023	10.844	7.39404	3.45	n	7	VCV	0.513	9.78709	10	14.05	11.68	1.82	6.19
71	M	167	58	63.286	20.7967	3		3.2	133	78	2.81	4.26	4.1	4.56	0.85	5.34	0.508982	3.61951	0.27628	0.0882472	3.13075	12.754	9.854	2.9	n	7.5	VCV	0.61	9.63878	10	12.07	9.15	2.11	5.04
45	F	143	40.6	36.946	19.8543	2		1.47	71	78.01	1.26	1.9	1.89	1.81	0.37	4.87	0.258741	3.04762	0.328125	0.0396312	8.27947	17.2639	13.8139	3.45	n	7	PCV	0.525	14.2099	10	14.85	14.82	1.3575	5.78
67	F	146	64.9	39.676	30.4466	2		2.04	131	78.08	1.76	2.72	2.61	2.23	0.67	3.32	0.458904	2.3908	0.435897	0.0422863	10.3082	17.3154	13.8654	3.45	n	7	PCV	0.53	13.3582	10	17.57	17.36	4.745	9.63
55	M	175	70	70.566	22.8571	2		3.06	95	78.09	2.68	3.91	3.91	3.85	0.83	4.62	0.474286	3.08951	0.323675	0.0685746	4.72005	7.11809	4.95809	2.16	n	8	VCV	0.617	8.74359	10	12.19	10.44	1.45	6.15
57	M	172.3	67.75	68.109	22.8212	2		3.83	124	78.14	3.45	4.91	4.91	5.31	0.9	5.88	0.522345	3.59267	0.278345	0.080666	3.45058	5.257	3.097	2.16	n	8	VCV	0.643	9.44075	10	11.88	9.85	1.785	6.07
73	M	160	52	56.916	20.3125	2		2.13	100	78.16	1.87	2.72	2.72	2.71	0.53	5.09	0.33125	3.20588	0.311927	0.0711421	4.38455	8.03618	5.56618	2.47	s	8	PCV	0.651	11.4379	10	13.55	11.19	1.68	5.96
76	M	167	72.3	63.286	25.9242	2		2.35	103	78.22	2.09	3.05	3.01	2.67	0.69	3.89	0.413174	2.63123	0.380051	0.0559974	6.78693	11.6897	9.21968	2.47	s	8	PCV	0.675	10.6659	10	14.25	14.19	2.03	8.23
56	M	175.5	81.2	71.021	26.3634	2		2.52	79	78.23	2.18	3.23	3.23	2.95	0.73	4.06	0.415954	2.74923	0.363739	0.0584775	6.22015	12.0937	9.93369	2.16	n	8	PCV	0.63	8.87062	10	16.39	12.36	4.695	8.17
71	F	147.8	41.7	41.314	19.0892	2		1.91	128	78.27	1.77	2.53	2.44	2.16	0.6	3.62	0.405954	2.55738	0.405449	0.0503773	8.04825	13.8463	10.3963	3.45	n	7	PCV	0.629	15.2249	10	14.41	14.38	1.905	5.3
54	F	151	58	44.226	25.4375	2		1.7	84	78.39	1.51	2.17	2.17	1.99	0.54	3.69	0.357616	2.67281	0.374138	0.0411576	9.09038	15.6122	12.1622	3.45	n	7	VCV	0.573	12.9562	8	19.19	18.59	4.2975	9.58
34	M	163.5	64.1	60.101	23.9785	1		3.37	96	78.39	2.9	4.29	4.29	3.45	1.18	2.93	0.721713	2.11655	0.472467	0.0610773	7.73556	8.34861	6.18861	2.16	n	8	VCV	0.566	9.41748	10	12.22	10.74	0.99	3.88
82	M	163.1	52.45	59.737	19.7169	3		2.01	106	78.41	1.75	2.63	2.56	2.36	0.59	4.01	0.361741	2.76562	0.361582	0.0374986	9.64254	14.2992	12.1392	2.16	n	8	PCV	0.39	6.52862	10	11.99	11.93	1.74	4.44
94	M	152.7	57.7	50.273	24.7456	2		1.53	128	78.46	1.3	2.1	1.95	1.76	0.54	3.26	0.353635	2.50256	0.430328	0.0529443	8.12794	14.112	11.952	2.16	n	8	PCV	0.401	7.97645	10	12.62	12.38	4.87	8.34
63	M	171.4	79.9	67.29	27.1973	3		2.37	83	78.47	2.1	3.02	3.02	2.46	0.7	3.51	0.408401	2.33113	0.428977	0.053614	8.00121	10.995	8.83498	2.16	n	8	VCV	0.687	10.2095	10	16.94	14.55	1.78	5.31
70	F	152.4	64.7	45.5	27.857	2		1.94	119	78.54	1.69	2.53	2.47	2.37	0.57	4.19	0.374016	2.91498	0.343056	0.0462822	7.41226	10.4865	7.03652	3.45	n	7	VCV	0.548	12.044	8	17.14	12.73	1.445	5.15
34	F	159.3	45.1	51.779	17.7724	2		2.37	84	78.7	2.06	3	3	2.52	0.91	2.77	0.571249	2.14667	0.465839	0.0415519	11.211	12.9209	8.99088	3.93	s	7	VCV	0.383	7.39682	8	12.35	10.98	1.6125	4.52
57	M	162	77.3	58.736	29.4544	2		2.76	102	78.75	2.62	3.54	3.51	3.49	0.83	4.19	0.512346	3.03134	0.329887	0.0631305	5.22548	7.94805	5.78805	2.16	n	8	VCV	0.695	11.8326	10	17.36	12.62	1.04	4.23
57	M	165	66	61.466	24.2424	2		2.57	91	78.77	2.23	3.35	3.26	3.09	0.81	3.84	0.490909	2.79755	0.367325	0.0593869	6.18528	9.74721	7.27721	2.47	s	8	PCV	0.755	12.2832	10	14.55	14.47	1.7675	7.32
68	M	162	75	58.736	28.578	2		2.44	102	78.77	2.12	3.1	3.1	2.79	0.75	3.73	0.462963	2.63226	0.379902	0.0384991	9.8678	10.881	7.981	2.9	n	7.5	VCV	0.613	10.4365	10	20.52	17.2	1.14	5.07
53	F	163.5	47.3	55.601	17.694	2		1.76	74	78.79	1.51	2.38	2.24	1.77	0.62	2.84	0.379205	2.05357	0.486957	0.0686015	7.09834	11.299	7.36898	3.93	s	7	VCV	0.522	9.38832	8	13.94	11.92	4.41	8.18
58	F	155	43.6	47.866	18.1478	2		2.32	114	78.79	2.13	2.95	2.95	2.78	0.84	3.31	0.541935	2.63051	0.380155	0.0659807	5.7616	12.3986	8.94862	3.45	n	7	VCV	0.466	9.73551	10	13.69	11.46	4.15	7.89
40	M	177.3	75.65	72.659	24.0653	1		3.74	99	78.91	3.25	4.74	4.74	3.74	1.55	2.41	0.874224	1.8481	0.541096	0.0816153	6.62983	8.37735	6.21735	2.16	n	8	VCV	0.811	11.1617	12	14.72	10.86	1.21	4.32
40	M	180.6	73.3	75.662	22.4734	1		4.21	108	78.91	3.76	5.34	5.34	4.69	1.67	2.82	0.924695	2.26217	0.442053	0.109781	4.02668	9.07752	6.91752	2.16	n	8	PCV	0.764	10.0975	10	14.48	12.02	5.115	9.22
47	F	164	59	56.056	21.9363	1		2.42	93	78.92	2.29	3.07	3.07	3.21	0.71	4.5	0.432927	3.25733	0.307	0.0616778	4.97748	7.82173	4.37173	3.45	n	7	VCV	0.572	10.2041	10	16.42	9.31	1.035	4.36
71	M	173	65	68.746	21.7181	2		2.74	104	78.97	2.59	3.53	3.47	3.5	0.84	4.17	0.485549	3.06628	0.331767	0.0574552	5.77436	19.1278	14.2978	4.83	s	6.5	PCV	0.785	11.4188	10	18.77	18.75	5.08	10.84
44	F	161.1	55.4	53.417	21.3461	1		2.34	91	78.98	2.21	3.04	2.96	2.95	0.83	3.54	0.515208	2.86486	0.349057	0.0762125	4.58005	11.6902	8.24022	3.45	n	7	VCV	0.574	10.7456	8	14.18	12.66	5.125	8.76
72	M	166	63	62.376	22.8625	2		2.57	110	79.01	2.43	3.27	3.25	3.5	0.78	4.46	0.46988	3.34769	0.300551	0.051191	5.87118	11.8008	7.87077	3.93	s	7	VCV	0.57	9.13813	10	16.03	12.67	1.67	6.11
53	F	159	54	51.506	21.3599	3		1.76	80	79.03	1.77	2.26	2.23	2.84	0.52	5.49	0.327044	4.16143	0.243534	0.033989	7.1651	12.936	9.006	3.93	s	7	VCV	0.532	10.3289	10	19.89	17.55	1.52	6.71
47	F	165	64	56.966	23.5078	2		2.6	98	79.04	2.25	3.32	3.29	2.9	0.94	3.1	0.569697	2.38298	0.423469	0.0710631	5.95906	9.59437	6.14437	3.45	n	7	VCV	0.52	9.12825	10	14.67	12.32	5.28	9.86
90	M	153.4	47.85	50.91	20.3344	2		1.57	116	79.09	1.4	2.07	1.99	1.88	0.48	3.9	0.312907	2.81407	0.355357	0.0554232	6.41171	10.2119	7.31186	2.9	n	7.5	PCV	0.675	13.2587	10	14.23	14.1	1.8425	8.97
43	M	166.3	88.5	62.649	32.0006	1		3.05	91	79.19	2.83	3.86	3.86	3.72	0.99	3.77	0.59531	2.82902	0.35348	0.0764554	4.62335	8.07899	5.91899	2.16	n	8	VCV	0.539	8.60349	10	16.02	12.62	4.2325	9
41	M	175.6	81.15	71.112	26.3172	1		3.75	101	79.5	3.52	4.72	4.72	4.43	1.29	3.44	0.734624	2.66102	0.375796	0.0682439	5.50666	8.74885	5.77885	2.97	s	7.5	VCV	0.69	9.703	10	14.79	11.88	1.72	6.61
44	F	162	74	54.236	28.1969	1		2.97	113	79.55	2.91	3.74	3.73	4.45	0.9	4.96	0.555556	3.80697	0.26338	0.0390471	6.7452	12.6182	9.7182	2.9	n	7.5	PCV	0.378	6.96954	10	14.77	14.67	5.0525	9.65
60	M	166	85	62.376	30.8463	1		3.33	121	79.55	3.03	4.18	4.18	3.52	1.3	2.7	0.783133	2.1244	0.470721	0.041346	11.3849	15.9022	12.9322	2.97	s	7.5	VCV	0.614	9.84353	10	21.67	17.79	1.8225	7.68
67	M	172	64	67.836	21.6333	2		2.88	106	79.59	2.74	3.7	3.62	4.15	0.97	4.3	0.563953	3.51381	0.284591	0.0786014	3.62069	7.09206	4.19206	2.9	n	7.5	VCV	0.52	7.66555	10	11.93	8.37	1.535	4.72
65	F	163	57	55.146	21.4536	1		2.87	142	79.63	2.77	3.62	3.6	3.84	0.9	4.29	0.552147	3.26667	0.307823	0.0759412	4.05344	7.09656	3.64656	3.45	n	7	VCV	0.513	9.30258	8	13.54	11.8	4.9975	9.9
75	M	161	70	57.826	27.0051	2		2.53	124	79.7	2.44	3.3	3.18	2.89	0.96	3.01	0.596273	2.42767	0.427461	0.0641067	6.66796	9.51898	6.61898	2.9	n	7.5	VCV	0.57	9.85716	10	15.05	10.8	1.95	5.04
56	M	168	60.5	64.196	21.4357	1		3.1	105	79.85	3.04	3.88	3.88	4.49	0.98	4.59	0.583333	3.61856	0.276353	0.073063	3.7824	7.05977	4.89977	2.16	n	8	VCV	0.616	9.59561	10	13.2	10.08	1.51	4.5
61	M	172.9	75.8	68.655	25.3559	1		3.65	124	79.87	3.31	4.57	4.57	3.93	1.38	2.85	0.798149	2.23195	0.448039	0.0669751	6.68963	10.3077	7.33775	2.97	s	7.5	PCV	0.735	10.7057	10	15.94	15.87	5.15	10.63
47	F	166.5	63.8	58.331	23.014	1		2.83	107	79.95	2.81	3.55	3.54	3.37	0.92	3.65	0.552553	2.76836	0.361224	0.0572709	6.3073	12.31	9.41004	2.9	n	7.5	VCV	0.61	10.4576	10	16.84	14.87	4.09	9.08
23	F	150	48.2	43.316	21.4222	2		1.98	68	79.97	1.76	2.47	2.47	2	1.01	1.97	0.673333	1.60324	0.623737	0.0622724	10.0163	15.4524	12.0024	3.45	n	7	VCV	0.468	10.8043	8	13.58	11.5	4	6.58
45	F	155.6	50.46	48.412	20.8415	1		2.45	102	80.03	2.22	3.14	3.07	2.95	0.87	3.4	0.559126	2.7101	0.377404	0.049483	7.62694	10.3386	7.43859	2.9	n	7.5	VCV	0.39	8.05585	10	11.29	9.27	1.76	4.01
49	F	159.6	54.1	52.052	21.2389	1		2.65	109	80.15	2.55	3.34	3.31	3.35	0.88	3.83	0.551378	2.98489	0.33502	0.0708821	4.72644	12.7992	9.34918	3.45	n	7	PCV	0.562	10.7969	8	12.84	12.84	4.925	8.98
88	F	147.5	60	41.041	27.5783	2		1.67	146	80.16	1.7	2.08	2.08	2.59	0.64	4.02	0.433898	3.75	0.266667	0.0328387	8.12049	17.1061	13.6561	3.45	n	7	VCV	0.531	12.9383	10	22.53	20.67	5.05	8.91
44	F	155	70	47.866	29.1363	2		2.63	107	80.18	2.65	3.29	3.28	3.72	0.77	4.84	0.496774	3.59756	0.278814	0.0671649	4.15118	7.47285	4.02285	3.45	n	7	VCV	0.525	10.9681	10	17.12	12.88	5.21	9.44
59	F	153	53.4	46.046	22.8117	1		2.6	118	80.18	2.66	3.32	3.24	3.71	0.92	4.05	0.601307	3.44444	0.290323	0.0661637	4.38794	8.87466	5.42466	3.45	n	7	VCV	0.464	10.0769	10	15.19	12.57	5.49	9.75
69	M	170	58.65	66.016	20.2941	2		2.75	106	80.26	2.49	3.43	3.43	3.05	1.08	2.83	0.635294	2.29738	0.435279	0.0859411	5.06485	9.07328	6.91328	2.16	n	8	VCV	0.607	9.19474	10	12.5	10.35	2.095	4.95
62	F	159.3	51	51.779	20.0973	2		2.02	99	80.33	2.03	2.63	2.52	2.68	0.76	3.51	0.477087	3.04762	0.342448	0.0552761	6.19523	9.42379	5.97379	3.45	n	7	VCV	0.49	9.4633	10	12.86	10.81	2.025	4.73
41	F	154	61	46.956	25.721	2		2.51	101	80.33	2.37	3.13	3.13	2.65	0.96	2.77	0.623377	2.15974	0.463018	0.049907	9.27761	16.1336	12.6836	3.45	n	7	PCV	0.555	11.8196	10	17.29	17.17	4.97	9.34
74	M	169.6	60.65	65.652	21.0853	2		3.08	128	80.39	2.94	3.82	3.82	4.21	0.88	4.78	0.518868	3.48691	0.286787	0.0742231	3.86385	9.18206	6.28206	2.9	n	7.5	VCV	0.483	7.35697	10	13.28	11.59	4.48	8.41
69	F	148	61	41.496	27.8488	1		1.79	113	80.4	1.96	2.23	2.23	2.93	0.5	5.9	0.337838	4.35874	0.229424	0.0488526	4.69624	7.82086	4.37086	3.45	n	7	VCV	0.476	11.471	10	20.32	14.5	5.125	9.79
72	F	156.6	44.7	49.322	18.2274	2		2.23	133	80.5	2.16	2.8	2.77	2.67	0.78	3.44	0.498084	2.72924	0.37037	0.0571424	6.48153	13.9083	11.0083	2.9	n	7.5	PCV	0.693	14.0505	10	14.23	14.21	2.07	6.38
67	F	167	63	58.786	22.5896	3		2.65	124	80.51	2.57	3.3	3.3	2.51	1.3	1.94	0.778443	1.46667	0.681818	0.058471	11.6608	12.6328	9.18276	3.45	n	7	VCV	0.46	7.82499	10	11.71	9.62	1.575	2.85
36	M	170	55	66.016	19.0311	3		3.41	92	80.56	3.11	4.23	4.23	3.58	1.42	2.52	0.835294	2.04255	0.489583	0.0724976	6.7531	9.55636	6.65636	2.9	n	7.5	PCV	0.691	10.4672	10	14.31	14.01	4.7625	9.99
52	M	161	53.1	57.826	20.4853	2		2.42	84	80.63	2.35	3.01	3.01	3.44	0.99	3.48	0.614907	3.25581	0.307143	0.068421	4.48901	8.67882	6.51882	2.16	n	8	VCV	0.617	10.6699	10	19.01	14.26	4.905	8.22
45	F	160.8	48.6	53.144	18.7959	2		2.49	98	80.64	2.34	3.12	3.09	2.79	1.02	2.73	0.634328	2.29126	0.436441	0.0779404	5.59967	7.95003	4.50003	3.45	n	7	VCV	0.551	10.3681	8	11.38	8.93	1.4	4.01
67	F	147	69	40.586	31.9311	2		1.89	118	80.66	1.8	2.37	2.34	2.6	0.6	4.38	0.408163	3.4188	0.29625	0.0418531	7.07832	14.3127	10.8627	3.45	n	7	PCV	0.452	11.1368	10	15.09	15.06	4.08	8.69
57	M	170	58	66.016	20.0692	1		3.11	103	80.7	3	3.87	3.85	4.21	1.04	4.06	0.611765	3.29351	0.303628	0.0807533	3.75994	6.68133	4.21133	2.47	s	8	VCV	0.511	7.74055	10	11.11	8.5	2.0275	4.82
58	M	168	66.5	64.196	23.5615	3		2.76	96	80.78	2.85	3.42	3.42	3.8	0.9	4.24	0.535714	3.39181	0.294828	0.0441442	6.67875	8.4052	5.5052	2.9	n	7.5	PCV	0.426	6.63593	10	14.49	14.48	4.905	9.27
55	F	153	46.85	46.046	20.0137	2		2.07	100	80.79	2.21	2.64	2.57	3.19	0.74	4.34	0.48366	3.81323	0.262245	0.0473456	5.53895	7.12909	2.61909	4.51	n	6.5	VCV	0.508	11.0324	10	14.43	12.2	1.33	5.74
48	F	150	73.15	43.316	32.5111	2		2.12	97	80.82	2.11	2.62	2.62	2.5	0.75	3.34	0.5	2.67176	0.374286	0.0379572	9.86073	16.2719	12.8219	3.45	n	7	PCV	0.508	11.7278	10	15.01	14.9	1.545	4.58
64	M	173.5	72.6	69.201	24.1178	1		2.99	104	80.86	3.03	3.77	3.7	3.86	1.05	3.68	0.605187	3.03784	0.335409	0.0500712	6.69864	9.53097	6.63097	2.9	n	7.5	VCV	0.474	6.84961	10	17.09	14.93	5.49	10.72
63	M	164.8	82.6	61.284	30.4134	2		2.83	109	80.92	2.97	3.5	3.5	4.18	0.95	4.42	0.576456	3.69143	0.270898	0.0593705	4.56284	9.25199	7.09199	2.16	n	8	VCV	0.57	9.30096	10	18.05	10.7	1.6475	6.07
60	F	159	58	51.506	22.9421	2		2.42	115	80.92	2.41	2.99	2.99	3.31	0.92	3.58	0.578616	3.19732	0.312762	0.0693096	4.51253	12.1231	8.67313	3.45	n	7	PCV	0.646	12.5422	10	13.34	13.28	3.8875	7.91
46	F	165.1	53.26	57.057	19.5392	1		2.68	101	81.02	2.85	3.35	3.31	4.11	0.95	4.32	0.575409	3.81873	0.261867	0.0765841	3.41934	8.56612	5.11612	3.45	n	7	VCV	0.587	10.288	8	15.23	13.32	5.2675	8.65
52	F	161	63	53.326	24.3046	2		2.66	111	81.05	2.61	3.3	3.28	3.19	1.25	2.56	0.776398	2.36585	0.42268	0.0776709	5.44194	9.78044	6.33044	3.45	n	7	VCV	0.556	10.4264	8	14.78	11.4	4.9475	8.65
71	F	149	59	42.406	26.5754	2		1.97	129	81.05	2.02	2.47	2.43	2.95	0.71	4.17	0.47651	3.68724	0.271205	0.0374325	7.24519	15.3102	11.8602	3.45	n	7	PCV	0.477	11.2484	10	14.8	14.76	1.68	4.66
36	F	158.5	53.9	51.051	21.4551	1		3.03	111	81.07	2.83	3.75	3.74	3.07	1.55	1.98	0.977918	1.62567	0.615132	0.0841817	7.30719	6.73787	3.28787	3.45	n	7	VCV	0.712	13.9468	10	14.14	10.55	1.97	6.16
46	F	155	56.7	47.866	23.6004	1		2.73	115	81.09	2.81	3.41	3.37	3.68	1.02	3.6	0.658065	3.15727	0.320489	0.0729091	4.39573	8.41381	4.96381	3.45	n	7	VCV	0.51	10.6547	10	14.23	12.36	5.325	9.35
62	M	169.5	58.5	65.561	20.3618	2		3.51	126	81.09	3.67	4.32	4.32	6.03	1.23	4.93	0.725664	4.44444	0.225	0.0672501	3.34572	6.92577	4.02577	2.9	n	7.5	VCV	0.606	9.2433	10	13.54	11.22	2.1075	6.17
52	F	152.6	40.9	45.682	17.5636	2		2.28	105	81.1	2.39	2.85	2.82	3.2	0.86	3.72	0.563565	3.31915	0.304487	0.0399245	7.62657	10.3735	6.44352	3.93	s	7	VCV	0.407	8.90942	10	17.74	15.11	5.0425	10.82
54	F	163	64	55.146	24.0882	2		2.99	126	81.11	2.98	3.81	3.69	3.35	1.2	2.78	0.736196	2.33062	0.443023	0.0654093	6.77309	8.7044	5.8044	2.9	n	7.5	VCV	0.393	7.12654	10	9.33	7.7	1.745	3.04
49	F	160.8	51.3	53.144	19.8402	2		3.08	126	81.21	3.32	3.8	3.79	4.3	1.19	3.61	0.74005	3.28232	0.304662	0.0687714	4.43007	7.18863	3.73863	3.45	n	7	VCV	0.488	9.1826	10	13.54	11.33	3.4125	8.04
69	F	150.8	67.5	44.044	29.6825	2		1.47	91	81.24	1.46	1.81	1.81	1.81	0.6	0.305	0.397878	2.67403	0.373967	0.0518945	7.2063	10.7126	6.78262	3.93	s	7	PCV	0.573	13.0097	10	14.43	13.01	1.735	5.72
48	F	159.3	53.75	51.779	21.181	1		2.06	84	81.3	1.97	2.53	2.53	2.53	0.8	3.18	0.502197	2.73518	0.365607	0.0512998	7.12686	15.6528	11.1428	4.51	n	6.5	VCV	0.614	11.8581	10	17.54	13.34	1.48	5.62
63	M	167.7	63.9	63.923	22.7214	2		2.35	87	81.36	2.83	2.88	2.88	4.74	0.68	6.98	0.405486	5.63889	0.17734	0.0580188	3.05659	11.819	9.65899	2.16	n	8	VCV	0.73	11.42	10	14.26	14.22	1.725	6.94
51	F	165.3	57.2	57.239	20.9339	1		3.05	122	81.42	2.92	3.74	3.74	3.38	1.31	2.58	0.792498	2.2139	0.451691	0.118403	3.81486	7.19154	3.74154	3.45	n	7	VCV	0.563	9.83595	9	12.88	10	5.1725	8.22
44	F	152.6	54.7	45.682	23.4897	1		2.42	102	81.46	2.43	2.97	2.97	3.39	0.84	4.03	0.550459	3.43434	0.291176	0.0530847	5.48513	10.1038	6.65377	3.45	n	7	VCV	0.527	11.5363	8	17.52	15.45	5.095	10.33
43	F	163	70.2	55.146	26.4218	2		2.68	101	81.48	2.94	3.33	3.29	4.04	0.95	4.24	0.582822	3.75684	0.266181	0.0460898	5.77527	11.0975	7.16748	3.93	s	7	VCV	0.429	7.77935	10	19.11	15.18	4.9875	10.49
43	M	170	77	66.016	26.6436	2		4.03	116	81.52	3.8	4.94	4.94	4.65	1.6	2.9	0.941176	2.46964	0.404918	0.0740771	5.46617	9.78107	6.88107	2.9	n	7.5	VCV	0.617	9.34622	10	13.89	10.24	1.85	4.17
37	M	173	68	68.746	22.7204	1		4.02	108	81.55	3.73	4.93	4.93	4.27	1.88	2.28	1.08671	1.93915	0.51569	0.0801887	6.43096	7.11802	4.64802	2.47	s	8	VCV	0.573	8.33503	8	10.36	8.73	1.67	3.95
54	M	166	64	62.376	23.2254	2		2.93	100	81.61	3.17	3.59	3.59	3.95	1.04	3.8	0.626506	3.24234	0.308419	0.0649704	4.74707	8.86728	5.96728	2.9	n	7.5	PCV	0.566	9.074	8	10.01	9.87	0.465	5.81
54	F	157.2	45.42	49.868	18.3799	2		2.51	112	81.62	2.44	3.08	3.08	2.88	1.19	2.42	0.756997	2.19481	0.455621	0.0648297	7.02798	11.6509	8.20091	3.45	n	7	VCV	0.516	10.3473	8	12.72	11.41	3.1725	7.02
53	M	172	72	67.836	24.3375	1		3.66	127	81.65	3.93	4.51	4.48	5.43	1.37	3.97	0.796512	3.625	0.277709	0.0620599	4.47486	8.74001	5.77001	2.97	s	7.5	PCV	0.471	6.94322	10	13.91	13.18	5.23	9.2
73	M	164	56	60.556	20.8209	2		2.96	132	81.68	3.49	3.68	3.63	5.57	1.02	5.45	0.621951	5.01377	0.202198	0.06183	3.27022	10.6824	7.78243	2.9	n	7.5	VCV	0.616	10.1724	10	14.05	11.97	2.14	6.53
74	M	164.5	60.2	61.011	22.2467	2		2.39	107	81.69	2.43	2.99	2.92	3.81	0.72	5.28	0.43769	4.23288	0.236246	0.069006	3.42356	8.44196	6.28196	2.16	n	8	PCV	0.563	9.22784	10	13.22	13.1	5.05	10
54	M	162.2	68.7	58.918	26.1129	2		3.51	125	81.71	4.05	4.35	4.29	6.34	1.11	5.73	0.68434	4.87646	0.205067	0.0548766	3.73687	6.72499	2.21499	4.51	n	6.5	VCV	0.457	7.75654	12	13.35	10.13	1.54	5.25
70	F	147	57	40.586	26.3779	2		2.1	140	81.72	2.11	2.68	2.57	2.36	0.94	2.51	0.639456	2.21012	0.471831	0.0632389	7.46109	12.3493	8.89935	3.45	n	7	VCV	0.534	13.1572	8	16.07	13.38	4.315	8.65
18	F	165.4	62.5	57.33	22.8459	1		3.49	102	81.82	3.33	4.26	4.26	3.63	1.73	2.1	1.04595	1.78404	0.560526	0.0715654	7.83236	10.6961	6.76605	3.93	s	7	VCV	0.596	10.396	10	14.41	10.41	1.9475	5.71
46	F	168	53	59.696	18.7783	1		2.79	102	81.86	2.89	3.32	3.4	3.8	1.2	3.16	0.714286	3.05882	0.319231	0.0740724	4.30971	9.68892	6.23892	3.45	n	7	PCV	0.508	8.50978	8	12.13	11.25	4.61	8.12
72	F	154	51	46.956	21.5045	2		1.26	80	81.87	1.49	1.56	1.54	2.67	0.43	6.15	0.279221	5.81818	0.174107	0.0308824	5.63774	18.6618	14.7318	3.93	s	7	PCV	0.476	10.1371	10	17.6	17.55	2	7.67
51	M	179	131.15	74.206	40.9319	2		3.25	91	81.88	3.49	3.97	3.97	4.68	1.15	4.08	0.642458	3.55668	0.281161	0.0399857	7.03156	13.4453	10.5453	2.9	n	7.5	PCV	0.61	8.22036	10	17.11	17.05	1.915	7.86
72	F	155	66	47.866	27.4714	2		2.04	122	81.88	2.11	2.6	2.5	2.99	0.76	3.95	0.490323	3.568	0.29148	0.0313556	9.29593	14.4055	10.9555	3.45	n	7	VCV	0.445	9.29679	8	20.7	18.96	6.12	11.04
51	F	152.5	56.8	45.591	24.4235	2		2.6	121	81.94	2.64	3.17	3.17	3.18	1.06	3.01	0.695082	2.67508	0.373821	0.0773603	4.8322	9.11671	6.21671	2.9	n	7.5	VCV	0.487	10.6819	10	12.51	10.58	4.1925	7.99
49	F	158.9	49.8	51.415	19.7234	2		2.35	97	82	2.38	2.86	2.86	3.35	0.98	3.41	0.61674	3.31469	0.301688	0.0610207	4.94402	7.74517	4.29517	3.45	n	7	VCV	0.438	8.51891	12	11.46	8.61	1.685	3.84
52	F	155.2	56.2	48.048	23.332	1		2.13	97	82.01	2.55	2.68	2.6	3.68	0.76	4.87	0.489691	4.49231	0.222603	0.0395887	5.62289	12.9059	9.45587	3.45	n	7	VCV	0.487	10.1357	10	15.64	13.51	1.625	6.02
57	M	179	84.7	74.206	26.4349	2		4.32	130	82.05	4.7	5.27	5.27	6.93	1.69	4.09	0.944134	3.97723	0.251431	0.0774268	3.24734	7.64597	4.74597	2.9	n	7.5	VCV	0.716	9.64882	8	14.08	11.18	1.81	4.63
72	F	150	57	43.316	25.3333	2		1.75	115	82.06	1.9	2.14	2.13	2.77	0.53	5.21	0.353333	4.20657	0.238839	0.0318651	7.49533	13.077	8.567	4.51	n	6.5	VCV	0.48	11.0814	8	23.54	20.63	5.33	13.62
48	F	152	51	45.136	22.0741	2		2.1	94	82.12	2.29	2.63	2.56	2.72	0.83	3.26	0.546053	2.95312	0.347884	0.0506714	6.86549	9.40176	6.43176	2.97	s	7.5	VCV	0.513	11.3657	10	14.01	11.8	1.58	7.04
61	F	155.2	56.05	48.048	23.2698	1		2.66	135	82.14	3.23	3.23	3.23	4.8	0.92	5.23	0.592784	4.80495	0.208119	0.0550778	3.77863	8.59866	5.14866	3.45	n	7	VCV	0.43	8.94938	10	14.76	12.83	4.9875	9.19
69	F	154	45	46.956	18.9745	2		2.15	132	82.15	2.62	2.62	2.62	5.29	0.69	7.7	0.448052	7.0229	0.142391	0.0442996	3.21428	8.22349	4.77349	3.45	n	7	PCV	0.575	12.2455	10	14.63	14.63	1.605	8.34
65	M	168.4	57.4	64.56	20.2408	2		2.79	105	82.22	2.69	3.39	3.39	3.02	1.25	2.43	0.74228	2.0885	0.478814	0.0759319	6.30583	10.3614	7.39137	2.97	s	7.5	VCV	0.612	9.47955	10	14.63	12.01	4.0625	8
25	F	155	48.6	47.866	20.2289	1		2.66	90	82.23	2.45	3.3	3.24	2.72	1.32	2.06	0.851613	1.7284	0.589286	0.0574935	10.2496	13.5178	10.0678	3.45	n	7	PCV	0.491	10.2578	10	13.78	13.55	4.075	7.64
80	F	144	49.3	37.856	23.7751	2		1.54	135	82.26	1.77	1.91	1.88	2.35	0.64	3.65	0.444444	3.6383	0.27924	0.0394994	7.06947	10.7231	6.79312	3.93	s	7	PCV	0.434	11.4645	8	17.73	15.48	3.9225	9.45
65	M	166	74	62.376	26.8544	2		3	116	82.38	3.37	3.65	3.65	4.59	1.06	4.34	0.638554	3.86849	0.258499	0.0598746	4.31733	6.88888	4.41888	2.47	s	8	VCV	0.631	10.1161	8	14.27	11.13	1.485	6.28
72	F	149.7	65.4	43.043	29.1833	2		2.13	142	82.38	2.39	2.58	2.58	3.04	0.9	3.39	0.601202	3.31783	0.301402	0.0590971	5.10012	10.6459	7.19594	3.45	n	7	PCV	0.626	14.5436	10	13.93	12.68	1.8	5.41
48	F	163.2	72.4	55.328	27.1831	1		2.58	100	82.42	2.79	3.13	3.13	3.47	1.04	3.32	0.637255	3.10543	0.322016	0.0502046	6.41409	9.05803	6.15803	2.9	n	7.5	VCV	0.57	10.3022	8	14.52	13.03	1.595	5.03
69	M	150	64.6	47.816	28.7111	2		2.22	118	82.56	2.41	2.69	2.69	2.72	0.9	3.04	0.6	2.70632	0.369505	0.0564286	6.5482	7.519	4.549	2.97	s	7.5	VCV	0.471	9.85026	10	16.49	11.84	3.97	8.5
42	M	168.7	79.5	64.833	27.9342	2		3.15	91	82.62	3.23	3.81	3.81	3.79	1.39	2.72	0.823948	2.51969	0.396875	0.0685328	5.79102	12.5753	9.60534	2.97	s	7.5	PCV	0.608	9.37794	10	16.11	16.09	7.0875	11.92
71	M	156	53.9	53.276	22.1483	3		1.72	88	82.67	1.73	2.08	2.08	2.33	0.69	3.36	0.442308	3.15385	0.317073	0.0471612	6.72318	12.2454	9.34536	2.9	n	7.5	PCV	0.454	8.52166	10	14.69	14.4	4.705	8.85
54	M	171	78.25	66.926	26.7604	3		3.21	103	82.73	3.8	3.92	3.88	5.74	1.05	5.47	0.614035	4.83505	0.208955	0.0660148	3.16528	8.74544	5.84544	2.9	n	7.5	VCV	0.625	9.33867	10	13.66	11.27	1.595	6.37
57	F	156	52.1	48.776	21.4086	1		2.52	120	82.78	2.82	3.05	3.05	3.3	1.04	3.16	0.666667	2.96393	0.337389	0.0605388	5.57311	8.92842	5.47842	3.45	n	7	PCV	0.401	8.22126	10	11.55	11.45	4.98	8.28
42	F	168	77	59.696	27.2817	1		2.66	93	82.82	2.87	3.24	3.22	3.81	0.98	3.89	0.583333	3.51553	0.286219	0.0315751	9.06472	14.8758	11.9758	2.9	n	7.5	VCV	0.458	7.67221	8	18.03	16.3	1.55	7.71
47	F	160.1	57.5	52.507	22.4329	1		2.56	104	82.83	2.71	3.09	3.09	3.36	0.97	3.45	0.605871	3.09385	0.323222	0.0695072	4.65019	9.42105	5.97105	3.45	n	7	VCV	0.522	9.94153	8	13.63	11.73	4.3325	8.43
45	F	154	49.3	46.956	20.7877	1		2.7	114	82.84	2.59	3.28	3.26	2.95	1.35	2.19	0.876623	1.96319	0.509375	0.0726471	7.01164	12.0938	9.19377	2.9	n	7.5	VCV	0.446	9.49825	9	13.09	11.4	5.7	8.35
34	F	155	51	47.866	21.2279	1		3.46	128	82.91	3.59	4.24	4.17	4.14	1.48	2.79	0.954839	2.55156	0.398496	0.0648145	6.14826	9.6101	6.1601	3.45	n	7	VCV	0.393	8.21042	11	11.67	9.56	3.25	6.06
52	M	162	79.7	58.736	30.3688	2		3.06	105	82.92	3.29	3.73	3.69	4.02	1.29	3.12	0.796296	2.95935	0.337912	0.0621167	5.43996	9.70295	7.23295	2.47	s	8	VCV	0.481	8.18919	10	10.85	9.11	1.37	4.09
56	M	164	54.3	60.556	20.1889	1		3.35	117	82.93	3.74	4.04	4.04	4.5	1.39	3.25	0.847561	3.07921	0.324759	0.0780463	4.1611	10.5651	7.66513	2.9	n	7.5	VCV	0.508	8.38893	10	13.79	11.69	5.055	8.91
46	M	172	63	67.836	21.2953	1		3.37	99	83	3.56	4.11	4.06	3.54	1.99	1.78	1.15698	1.52709	0.662903	0.0707253	9.37293	13.0549	10.1549	2.9	n	7.5	PCV	0.704	10.378	10	14.96	14.96	4.97	9.93
52	F	153	42	46.046	17.9418	2		2.35	109	83.03	2.67	2.83	2.83	3.56	0.94	3.79	0.614379	3.70318	0.270038	0.065512	4.12197	7.8903	4.4403	3.45	n	7	VCV	0.494	10.7284	10	11.28	9.1	1.545	3.85
50	F	162	86	54.236	32.7694	2		3.3	134	83.04	3.37	3.98	3.98	3.74	1.53	2.44	0.944444	2.22111	0.450226	0.0608828	7.39496	10.0005	6.55053	3.45	n	7	PCV	0.77	14.1972	10	16.91	16.82	4.1325	10.11
51	F	161	83	53.326	32.0204	2		2.49	103	83.13	2.72	2.99	2.99	3.28	1.2	2.72	0.745342	2.78261	0.359375	0.043665	8.23027	12.1088	9.20881	2.9	n	7.5	PCV	0.431	8.08236	10	18.87	16.75	7.3375	11.19
51	F	158	48	50.596	19.2277	1		2.05	88	83.18	2.2	2.47	2.47	2.67	0.88	3.05	0.556962	2.89879	0.344972	0.0524686	6.57483	10.8524	7.40243	3.45	n	7	VCV	0.391	7.72788	10	14.77	12.66	5.14	9.03
47	F	158	58	50.596	23.2335	1		2.82	116	83.23	3.19	3.39	3.38	4.07	1.14	3.57	0.721519	3.46746	0.289249	0.0600176	4.81941	8.38253	5.48253	2.9	n	7.5	VCV	0.44	8.69634	10	14.21	12.48	5.13	9.51
42	F	162.5	48.1	54.691	18.2154	1		2.59	97	83.34	2.77	3.11	3.11	3.51	1.11	3.16	0.683077	3.08682	0.323958	0.0683903	4.73691	7.16035	3.71035	3.45	n	7	VCV	0.445	8.13662	10	12.16	10.11	3.72	7.44
64	M	161.5	69.7	58.281	26.7232	1		2.61	106	83.36	2.65	3.13	3.13	3.44	1.1	3.13	0.681115	2.99042	0.334402	0.0515519	6.4867	9.23524	7.07524	2.16	n	8	VCV	0.424	7.2751	10	11.31	9.84	1.585	4.62
35	F	164	44	56.056	16.3593	2		2.72	94	83.38	2.81	3.31	3.26	3.13	1.29	2.43	0.786585	2.25767	0.449728	0.0707455	6.35699	9.56281	5.63281	3.93	s	7	VCV	0.428	7.63522	10	13.37	10.79	4.7425	8.11
52	M	168	70	64.196	24.8016	1		3.49	113	83.39	3.95	4.22	4.18	4.67	1.91	2.44	1.1369	2.64115	0.382246	0.0590796	6.47002	12.318	9.84802	2.47	s	8	VCV	0.62	9.65792	8	15.65	14.67	4.2575	9.21
74	M	161.1	57.75	57.917	22.2516	2		2.15	102	83.41	2.48	2.58	2.58	3.23	1.07	3.02	0.664184	3.34884	0.298611	0.0479578	6.22654	14.0374	11.1374	2.9	n	7.5	VCV	0.637	10.9985	10	17.74	15.01	1.635	6.92
42	F	168	45	59.696	15.9439	1		3.01	106	83.54	3.33	3.65	3.6	4.4	1.33	3.31	0.791667	3.41111	0.297231	0.069517	4.27567	7.03527	3.58527	3.45	n	7	VCV	0.401	6.71737	8	11.35	9.36	3.685	6.77
48	F	161	70	53.326	27.0051	2		2.75	112	83.54	3.23	3.39	3.3	4.56	1.13	4.05	0.701863	4.15758	0.247085	0.0406297	6.08138	13.0933	10.1233	2.97	s	7.5	VCV	0.558	10.4639	10	17.39	15.38	1.69	8.94
57	F	144.5	58.6	38.311	28.0648	2		2.23	125	83.61	2.57	2.67	2.67	3.4	0.91	3.74	0.629758	3.73034	0.268072	0.0559248	4.79344	16.1609	12.7109	3.45	n	7	VCV	0.56	14.6172	10	17.95	15.41	5.28	8.74
56	F	163	58	55.146	21.83	2		2.19	93	83.66	2.38	2.62	2.62	3	0.9	3.35	0.552147	3.20611	0.311905	0.0478714	6.51548	9.41847	5.96847	3.45	n	7	VCV	0.475	8.6135	10	13.52	11.68	1.86	6.78
49	F	156.8	66	49.504	26.8443	1		2.46	104	83.67	2.94	2.94	2.94	4	1.06	3.79	0.67602	4	0.25	0.047037	5.31497	12.179	8.72899	3.45	n	7	PCV	0.616	12.4434	8	18.39	18.19	4.87	10.31
58	F	155.5	52.6	48.321	21.7533	1		2.28	110	83.68	2.96	2.76	2.73	5.06	1.04	4.89	0.66881	5.89011	0.169776	0.0569689	2.98015	8.96938	5.51938	3.45	n	7	VCV	0.5	10.3475	10	14.89	12.71	3.76	8.88
82	F	146.5	48.3	40.131	22.5046	2		1.72	147	83.69	2.06	2.06	2.06	2.85	0.7	4.07	0.477816	4.17476	0.239535	0.0489282	4.89564	8.76762	5.31762	3.45	n	7	VCV	0.505	12.5838	12	15.47	12.15	1.6725	6.21
36	F	159.8	59.4	52.234	23.2612	1		2.65	95	83.74	2.88	3.22	3.17	3.5	1.26	2.78	0.788486	2.8265	0.353795	0.0723982	4.88678	8.95082	5.50082	3.45	n	7	VCV	0.513	9.82119	10	14.62	12.31	5.255	9.27
60	F	160	49	52.416	19.1406	2		2.46	116	83.81	2.82	3	2.93	3.94	1	3.94	0.625	4.01365	0.255102	0.0625454	4.07867	9.272	5.822	3.45	n	7	PCV	0.498	9.50092	10	9.48	9.46	1.4475	4.81
47	F	160.5	59.26	52.871	23.0044	1		3.18	127	83.87	3.65	3.8	3.8	4.59	1.48	3.09	0.922118	3.27368	0.305466	0.0514819	5.93347	10.5627	7.11267	3.45	n	7	PCV	0.48	9.0787	10	14.83	14.79	5.17	9.75
43	F	165	56	56.966	20.5693	1		3.4	125	83.88	3.68	4.05	4.05	4.1	1.85	2.22	1.12121	2.22222	0.45	0.0831765	5.41018	10.7399	7.28993	3.45	n	7	VCV	0.534	9.37401	10	13.96	11.8	5.335	8.49
82	M	161	70	57.826	27.0051	2		2.19	119	83.9	3.18	2.61	2.61	4.5	1.09	4.15	0.677019	5.22605	0.191349	0.0555221	3.44636	7.38225	5.22225	2.16	n	8	VCV	0.637	11.0158	8	14.65	13.14	1.395	6.71
58	M	159.2	66.7	56.188	26.3172	2		2.62	101	83.91	3.19	3.17	3.13	4.65	1.02	4.55	0.640704	4.63898	0.215565	0.048027	4.4884	7.82571	4.85571	2.97	s	7.5	VCV	0.46	8.1868	14	17.12	13.58	4.0475	9.4
60	M	157	66	54.186	26.7759	2		2.53	121	83.97	3.14	3.13	3.01	3.67	1.33	2.76	0.847134	3.10963	0.334402	0.04407	7.58796	9.77429	7.30429	2.47	s	8	VCV	0.553	10.2056	10	16.04	14.26	1.54	6.61
80	M	176	62.35	71.476	20.1285	2		2.63	109	84.05	3.07	3.46	3.13	3.68	1.44	2.55	0.818182	2.86262	0.34933	0.0754295	4.63122	8.34226	6.18226	2.16	n	8	VCV	0.51	7.13526	8	10.17	8.8	1.87	5.42
21	F	162.5	55.8	54.691	21.1314	2		2.92	90	84.1	3	3.59	3.47	3.37	1.39	2.43	0.855385	2.28242	0.438131	0.0551592	7.94304	12.3962	8.94616	3.45	n	7	VCV	0.375	6.8567	10	13.65	12.14	5.19	8.33
45	F	153	56	46.046	23.9224	1		2.77	117	84.14	3.23	3.29	3.29	3.78	1.26	3	0.823529	3.06383	0.326389	0.0557328	5.85631	10.0543	6.12431	3.93	s	7	VCV	0.512	11.1193	10	13.15	10.73	1.515	6.72
32	F	170	58.4	61.516	20.2076	1		2.87	91	84.2	3.21	3.41	3.4	3.99	1.3	3.06	0.764706	3.16471	0.315985	0.0558419	5.65856	9.50603	6.60603	2.9	n	7.5	VCV	0.627	10.1925	8	15.55	13.12	1.48	5.95
48	M	175.5	85.35	71.021	27.7108	2		3.68	104	84.27	3.7	4.39	4.37	4.15	1.78	2.33	1.01425	2.16934	0.46097	0.0508405	9.06699	13.4876	10.5876	2.9	n	7.5	PCV	0.537	7.56114	12	16.12	15.9	5.1275	8.99
47	M	168	76.05	64.196	26.9452	2		3.51	110	84.29	4.17	4.24	4.17	4.98	1.62	3.08	0.964286	3.22302	0.310268	0.0450177	6.89213	14.0175	11.1175	2.9	n	7.5	VCV	0.663	10.3277	10	17.29	17.17	1.785	7.42
35	F	158.9	57.3	51.415	22.6938	1		2.51	90	84.42	2.65	2.98	2.97	3.67	1.18	3.12	0.742605	3.35354	0.299197	0.0594199	5.0353	12.2335	8.78353	3.45	n	7	VCV	0.5	9.72479	10	16.06	13.02	4.1375	8.51
78	F	153	50	46.046	21.3593	3		1.69	125	84.48	1.88	2.06	2	2.03	0.81	2.5	0.529412	2.44	0.422131	0.0402785	10.4803	17.066	13.616	3.45	n	7	VCV	0.48	10.4244	10	20.34	17.95	5.535	10.36
46	M	179	99	74.206	30.8979	2		3.83	104	84.59	4.44	4.53	4.53	5.64	1.6	3.52	0.893855	3.56733	0.280322	0.0488406	5.73953	11.2474	8.34741	2.9	n	7.5	VCV	0.568	7.65437	8	16.47	13.59	1.715	6.95
38	F	154	75.6	46.956	31.8772	1		2.89	112	84.63	3.41	3.45	3.42	4.19	1.39	3.02	0.902597	3.27485	0.305357	0.0384608	7.93944	12.1383	8.68826	3.45	n	7	VCV	0.519	11.0529	10	17.78	15.13	1.645	5.89
57	M	177	68.15	72.386	21.753	1		3.39	106	84.91	4.34	4.13	3.99	5.94	1.4	4.24	0.79096	4.55138	0.219714	0.0752567	2.91952	7.46806	4.56806	2.9	n	7.5	VCV	0.561	7.75012	10	11.82	9.8	1.705	4.18
41	F	153	67	46.046	28.6215	2		2.19	89	85.07	2.48	2.64	2.58	3.3	1.2	2.74	0.784314	3.25581	0.314286	0.0415895	7.55685	12.2813	8.83129	3.45	n	7	VCV	0.486	10.5547	10	15.93	13.93	1.91	5.73
45	M	167.6	62.95	63.832	22.4103	1		3.38	103	85.09	3.42	3.99	3.97	3.72	1.67	2.23	0.99642	2.06549	0.484146	0.0739714	6.54504	6.2331	3.7631	2.47	s	8	VCV	0.588	9.21168	8	11.14	9.59	1.435	3.68
33	F	163	75	55.146	28.2284	1		2.92	100	85.2	3.3	3.43	3.43	3.84	1.5	2.55	0.920245	2.72886	0.366453	0.0585973	6.25375	9.81479	6.36479	3.45	n	7	VCV	0.558	10.1186	8	13.82	11.48	1.41	4.7
74	F	156.4	37.3	49.14	15.2488	1		1.91	115	85.26	2.43	2.24	2.24	3.79	0.83	4.59	0.530691	5.28571	0.189189	0.0586259	3.22706	7.42221	3.97221	3.45	n	7	VCV	0.45	9.15751	8	12.92	10.63	3.815	7.19
74	F	156	35	48.776	14.382	2		1.91	115	85.26	2.43	2.24	2.24	3.79	0.83	4.59	0.532051	5.28571	0.189189	0.0632745	2.98998	7.38244	3.93244	3.45	n	7	VCV	0.489	10.0254	10	13.43	11.81	4.05	8.32
63	F	159.5	54.7	51.961	21.5014	2		2.27	112	85.48	2.94	2.65	2.65	4.18	1.11	3.75	0.695925	4.63396	0.215798	0.051141	4.21967	11.0498	7.11983	3.93	s	7	VCV	0.488	9.39166	10	15.81	11.41	1.745	5.92
74	F	142.8	44.8	36.764	21.9696	2		1.88	148	85.51	2.33	2.19	2.19	3.16	1.03	3.07	0.721289	3.89041	0.257042	0.0503265	5.10749	11.3	7.36999	3.93	s	7	VCV	0.466	12.6754	10	16.58	14.65	5.305	10.7
39	F	164	64.15	56.056	23.8511	1		2.96	106	85.63	3.6	3.5	3.46	4.65	1.55	2.99	0.945122	3.58382	0.279032	0.0553062	5.04522	15.3662	11.4362	3.93	s	7	PCV	0.69	12.3091	10	14.24	14.24	1.67	7.35
28	F	161	72	53.326	27.7767	2		2.79	93	85.65	3.4	3.28	3.26	4.7	1.34	3.51	0.832298	4.1227	0.24256	0.0548801	4.41981	14.4842	11.0342	3.45	n	7	PCV	0.613	11.4953	12	17.26	16.92	5.29	9.86
38	F	173	58	64.246	19.3792	1		2.25	74	85.7	2.57	2.65	2.62	3.37	1.12	3.01	0.647399	3.43511	0.291111	0.0709686	4.10197	10.8014	7.35143	3.45	n	7	VCV	0.519	8.07832	10	13.57	11.59	4.17	8.24
55	F	156	46.5	48.776	19.1075	1		2.46	115	85.7	3.05	2.87	2.87	3.84	1.15	3.34	0.737179	3.74913	0.266729	0.0673527	3.96018	8.85747	5.40747	3.45	n	7	VCV	0.536	10.989	10	12.63	10.2	1.73	4.33
64	M	168	62	64.196	21.9671	2		3.53	132	85.79	4.29	4.19	4.12	5.5	1.62	3.4	0.964286	3.76699	0.269974	0.073914	3.65254	7.03068	4.56068	2.47	s	8	VCV	0.592	9.22176	10	14.83	12.6	4.2975	10.26
47	F	160.7	80.45	53.053	31.1526	1		2.44	98	85.86	3.23	2.9	2.85	4.1	1.29	3.18	0.802738	3.94386	0.253559	0.0413815	6.12734	11.6522	8.20222	3.45	n	7	VCV	0.641	12.0823	10	23.42	20.47	4.97	12.36
40	F	164.8	51.2	56.784	18.8519	1		2.83	101	85.86	3.16	3.29	3.29	3.8	1.39	2.74	0.843447	2.93009	0.341286	0.0639441	5.33726	7.5941	4.1441	3.45	n	7	VCV	0.484	8.52353	13	14.13	11.61	4.115	8.28
42	M	164	75	60.556	27.8852	1		3.52	106	85.87	4.56	4.11	4.11	5.6	1.88	2.97	1.14634	3.62044	0.27621	0.0551695	5.00656	8.08275	5.92275	2.16	n	8	VCV	0.655	10.8164	10	18.42	16.09	4.135	10.85
67	M	168	70.8	64.196	25.085	2		2.96	114	85.92	4.01	3.44	3.44	5.14	1.5	3.43	0.892857	4.23256	0.236264	0.0666577	3.54443	6.74175	4.58175	2.16	n	8	VCV	0.53	8.25597	10	11.64	9.73	1.7875	5.41
55	F	170.2	55.8	61.698	19.2626	1		3.25	128	85.92	3.38	3.83	3.78	3.57	1.86	1.92	1.09283	1.80952	0.552632	0.0895881	6.16859	7.88312	4.43312	3.45	n	7	VCV	0.573	9.28717	8	10.09	8.2	1.4875	3.6
67	F	152.8	50.9	45.864	21.8007	2		1.87	108	85.94	2.78	2.25	2.17	3.51	1.27	2.75	0.831152	4.12903	0.251116	0.0495488	5.06805	9.59238	6.14238	3.45	n	7	VCV	0.424	9.24472	10	15.24	13.43	5.12	8.96
71	F	150	58	43.316	25.7778	2		2.25	143	86.02	2.9	2.71	2.61	4.39	1.14	3.85	0.76	4.98084	0.208462	0.0578975	3.60053	7.78311	3.85311	3.93	s	7	PCV	0.437	10.0887	10	12.37	11.46	3.9425	8.52
44	F	156	63	48.776	25.8876	1		2.37	96	86.03	2.99	2.9	2.76	3.63	1.06	3.41	0.679487	3.72464	0.282101	0.0543574	5.18975	8.72044	5.27044	3.45	n	7	VCV	0.691	14.1668	10	20.49	17.87	5.11	12.1
48	F	156	55	48.776	22.6003	1		2.84	122	86.06	3.84	3.36	3.3	4.84	1.53	3.17	0.980769	4.01212	0.253776	0.052152	4.86609	14.6413	10.1313	4.51	n	6.5	PCV	0.442	9.06183	8	13.64	13.54	4.8275	8.11
76	F	149.7	49.4	43.043	22.0436	2		1.69	120	86.13	2.28	1.96	1.96	3.09	0.92	3.35	0.614562	4.42857	0.225806	0.0408229	5.53137	10.4953	7.04528	3.45	n	7	VCV	0.438	10.1759	10	14.65	12.63	1.82	6.89
56	F	156.7	56.2	49.413	22.8875	1		2.33	110	86.22	2.82	2.7	2.7	3.67	1.09	3.38	0.695597	3.82222	0.261628	0.0528152	4.95365	8.79497	5.89497	2.9	n	7.5	VCV	0.35	7.08316	10	9.87	8.43	1.7	4.01
39	M	163	86.5	59.646	32.5567	2		2.77	83	86.28	3.41	3.27	3.21	3.72	1.58	2.36	0.969325	2.66667	0.375	0.0496969	7.54575	11.705	8.73497	2.97	s	7.5	VCV	0.552	9.2546	8	21.86	19.5	7.5175	11.88
42	M	157	63	54.186	25.5588	1		3.05	100	86.46	3.92	3.63	3.53	4.69	1.53	3.07	0.974522	3.58074	0.279272	0.0401298	6.95922	12.7056	8.77564	3.93	s	7	VCV	0.512	9.44894	10	15.02	12.59	1.965	6.78
34	M	128	54	27.796	32.959	2		3.13	125	86.48	4.12	3.67	3.63	5.01	1.62	3.1	1.26562	3.73554	0.270649	0.0589006	4.59501	7.63976	4.73976	2.9	n	7.5	VCV	0.717	25.7951	10	16.9	13.68	1.48	7.44
31	F	159	53	51.506	20.9644	1		2.43	83	86.57	3.05	2.81	2.81	3.9	1.34	2.92	0.842767	3.64413	0.274414	0.0498835	5.5011	9.98806	6.53806	3.45	n	7	VCV	0.516	10.0183	10	17.94	15.81	5.2875	10.57
57	F	156.7	46.44	49.413	18.9127	1		2.55	120	86.61	3.99	2.98	2.95	6.33	1.31	4.83	0.835992	6.80678	0.146912	0.0648874	2.26411	5.52125	2.07125	3.45	n	7	VCV	0.416	8.41884	10	13.47	11.74	5.045	9.01
32	F	161	51	53.326	19.6752	1		3.13	108	86.65	3.85	3.62	3.62	4.49	1.6	2.81	0.993789	3.19337	0.313149	0.0676331	4.63011	7.03364	4.13364	2.9	n	7.5	VCV	0.413	7.74481	10	8.81	7.67	1.55	3.94
69	F	163.6	45.1	55.692	16.8504	2		2.43	123	86.65	3.7	2.86	2.81	5.25	1.39	3.79	0.849633	5.49466	0.181995	0.0611438	2.9765	8.34084	4.89084	3.45	n	7	VCV	0.43	7.72104	10	10.75	9.24	2.01	5.42
47	F	157	50.8	49.686	20.6094	1		2.31	96	86.77	3.17	2.66	2.66	4.32	1.23	3.53	0.783439	4.64662	0.21521	0.0500536	4.2996	7.5285	4.0785	3.45	n	7	VCV	0.393	7.90967	10	13.66	12.05	4.225	9.01
45	M	166	60.32	62.376	21.89	1		2.35	72	86.8	2.66	2.72	2.71	3.18	1.13	2.82	0.680723	3.02583	0.330488	0.0569957	5.79847	9.38156	4.87156	4.51	n	6.5	VCV	0.512	8.20829	12	11.49	10.25	1.6375	3.66
40	F	158.1	54.3	50.687	21.7238	1		2.43	93	86.86	2.74	2.82	2.8	2.93	1.5	1.95	0.948767	2.04286	0.48951	0.0612116	7.99703	8.85403	5.40403	3.45	n	7	VCV	0.413	8.14805	10	13.53	11.77	4.98	8.76
78	F	150	53	43.316	23.5556	2		1.23	85	86.9	1.5	1.41	1.41	2.49	0.56	4.45	0.373333	5.47518	0.182642	0.0421214	4.3361	8.44361	4.51361	3.93	s	7	VCV	0.41	9.46532	10	12.97	11.4	1.88	5.78
38	F	158	44	50.596	17.6254	2		3.15	118	87.25	3.92	3.66	3.61	4.77	1.93	2.47	1.22152	3.14681	0.322183	0.0598664	5.3817	8.33491	4.88491	3.45	n	7	VCV	0.405	8.00459	10	10.32	8.5	1.7325	4.07
52	M	173.2	60.05	68.928	20.0178	2		3.11	97	87.42	3.7	3.57	3.56	4.31	1.64	2.63	0.946882	3	0.333333	0.0725752	4.59294	7.53125	5.37125	2.16	n	8	VCV	0.636	9.22702	10	12.13	10.25	1.4125	4.62
45	F	163	45.3	55.146	17.0499	2		2.77	106	87.45	3.23	3.22	3.17	4.01	1.49	2.69	0.91411	3.17981	0.319444	0.0661981	4.82559	11.5899	8.13994	3.45	n	7	VCV	0.394	7.14467	10	12.51	11.5	5.315	8.53
67	M	176	80	71.476	25.8264	3		2.88	98	87.52	3.91	3.36	3.29	5.5	1.43	3.85	0.8125	4.94833	0.206388	0.0610095	3.38289	10.8438	8.68376	2.16	n	8	VCV	0.78	10.9128	10	14.13	14.06	2.005	6.74
44	F	165.5	52	57.421	18.9849	1		3.16	117	87.53	3.54	3.67	3.61	3.91	1.91	2.05	1.15408	2.21607	0.45125	0.0697494	6.46959	10.6963	6.7663	3.93	s	7	VCV	0.527	9.17783	10	12.53	9.66	2.07	6.24
54	M	160	47.8	56.916	18.6719	2		2.53	91	87.62	3.52	2.95	2.89	3.96	1.45	2.73	0.90625	3.47405	0.287849	0.0642273	4.48172	8.1028	5.9428	2.16	n	8	VCV	0.566	9.94448	8	16.25	14.94	5.1725	9.83
30	F	159	60	51.506	23.7332	1		3.43	118	87.62	4.36	3.92	3.92	5.09	1.95	2.62	1.22642	3.20408	0.312102	0.0540391	5.77548	14.9639	10.4539	4.51	n	6.5	VCV	0.486	9.43579	10	14.65	10.91	1.87	5.22
35	F	156	75	48.776	30.8185	1		2.64	97	87.65	3.68	3.02	3.02	4.59	1.46	3.14	0.935897	4.1457	0.241214	0.0473814	5.0909	11.1846	7.73459	3.45	n	7	VCV	0.656	13.4492	8	20.2	15.8	2.02	6.71
30	F	171	63	62.426	21.5451	1		3.36	104	87.65	3.42	3.84	3.83	3.68	2.08	1.77	1.21637	1.67102	0.6	0.0727601	8.24628	8.71628	5.26628	3.45	n	7	VCV	0.52	8.32986	10	11.06	8.88	1.62	3.31
72	M	163	38	59.646	14.3024	2		1.71	76	87.67	1.94	1.99	1.95	2.3	0.81	2.85	0.496933	3.05641	0.327181	0.0594372	5.50466	9.07941	6.91941	2.16	n	8	PCV	0.503	8.43309	10	14.25	14.25	4.94	10.81
37	M	174.2	113.15	69.838	37.2871	2		3.69	98	87.7	5.26	4.26	4.21	6.31	2.13	2.95	1.22273	3.9715	0.251794	0.0379904	6.62784	11.246	8.346	2.9	n	7.5	PCV	0.522	7.47444	12	19.65	19.39	5.255	11.69
43	F	153	46.7	46.046	19.9496	1		2.4	100	87.75	3.34	2.73	2.73	4.7	1.38	3.41	0.901961	4.86447	0.205572	0.0457128	4.49704	8.61949	5.16949	3.45	n	7	VCV	0.405	8.79555	10	12.55	10.58	1.615	5.62
83	M	170	58	66.016	20.0692	3		2.43	113	87.9	4.07	2.89	2.77	6.69	1.15	5.83	0.676471	8	0.130415	0.0457806	2.8487	11.1329	8.97286	2.16	n	8	PCV	0.522	7.90717	8	19.34	19.31	6.39	12.11
76	M	173	57.27	68.746	19.1353	2		2.83	114	88	3.34	3.21	3.21	4.08	1.58	2.59	0.913295	3.11526	0.321	0.0762089	4.21211	8.77186	6.61186	2.16	n	8	VCV	0.496	7.21497	10	13.56	11.83	5.09	9.13
18	F	164.5	50.3	56.511	18.5882	1		2.96	88	88.02	2.95	3.36	3.36	3.08	1.84	1.67	1.11854	1.47619	0.677419	0.0682316	9.92824	13.3621	9.91214	3.45	n	7	PCV	0.403	7.13135	8	11.83	10.31	5.08	7.21
77	F	122	39	17.836	26.2026	2		1.65	257	88.03	2.41	1.93	1.88	3.43	0.87	3.95	0.713115	5.44681	0.188477	0.0468795	4.02045	10.1439	6.21386	3.93	s	7	VCV	0.502	28.1453	10	14.66	12.43	1.645	5.74
28	M	173.5	71.6	69.201	23.7856	1		4.25	105	88.13	5.13	4.82	4.82	5.4	2.52	2.14	1.45245	2.39004	0.418403	0.0621023	6.73731	10.2058	8.04575	2.16	n	8	VCV	0.577	8.33803	10	12.92	10.68	1.46	4.29
34	F	154.9	56.1	47.775	23.3808	1		2.83	105	88.17	3.73	3.21	3.21	4.38	1.64	2.67	1.05875	3.41433	0.292883	0.0641165	4.56799	8.45999	3.94999	4.51	n	6.5	VCV	0.54	11.303	10	16.91	11.19	2.095	4.97
41	F	155	86.1	47.866	35.8377	3		2.64	106	88.29	4.15	2.99	2.99	5.06	1.72	2.95	1.10968	4.46823	0.223802	0.0274334	8.15803	13.6595	10.2095	3.45	n	7	VCV	0.477	9.96532	8	24.71	22.07	4.34	11.27
63	F	165.9	91.05	57.785	33.0817	2		3.31	100	88.32	4.46	3.75	3.75	5.47	2.08	2.63	1.25377	3.616	0.276549	0.0823933	3.35645	8.02624	3.19624	4.83	s	6.5	VCV	0.612	10.591	10	19.73	12.06	5.1425	8.59
31	F	146.9	48.2	40.495	22.3359	1		2.39	92	88.37	3.23	2.75	2.71	4.14	1.42	2.92	0.966644	4.01476	0.249081	0.060713	4.1026	9.09317	5.64317	3.45	n	7	VCV	0.458	11.31	8	15.49	13.94	5.1	9.29
38	F	155	46	47.866	19.1467	1		3.43	132	88.4	4.41	3.88	3.88	5.54	2.08	2.66	1.34194	3.56701	0.280347	0.0611852	4.58194	13.0242	9.57417	3.45	n	7	PCV	0.473	9.88175	8	12.54	12.54	4.025	7.83
45	F	160.4	74.25	52.78	28.8594	1		3.11	122	88.53	4.74	3.51	3.51	5.88	2.04	2.89	1.27182	4.37607	0.228516	0.0536803	4.25697	9.22034	5.77034	3.45	n	7	PCV	0.451	8.5449	10	13.64	13.6	4.805	8.98
40	M	168	75	64.196	26.5731	1		3.64	104	88.56	4.89	4.21	4.11	6.59	2.15	3.07	1.27976	4.32117	0.23705	0.0442545	5.3565	10.2081	8.04808	2.16	n	8	VCV	0.613	9.54888	10	17.56	15.5	1.455	9.56
45	F	156.8	45.5	49.504	18.5063	2		2.21	89	88.59	2.72	2.5	2.5	3.33	1.34	2.47	0.854592	3.184	0.31407	0.0512254	6.13115	10.1608	6.71081	3.45	n	7	VCV	0.415	8.38316	10	12.13	9.8	1.6125	4.61
48	F	153	73.5	46.046	31.3982	2		1.91	87	88.63	2.69	2.23	2.15	3.43	1.16	2.97	0.75817	4.22326	0.236784	0.0457589	5.1746	9.85076	6.88076	2.97	s	7.5	PCV	0.547	11.8794	10	17.62	16.19	4.25	10.22
70	F	153.6	55.55	46.592	23.5452	2		2.11	128	88.63	2.9	2.44	2.38	3.36	1.36	2.47	0.885417	3.36134	0.2975	0.0695552	4.27718	14.6514	11.2014	3.45	n	7	PCV	0.654	14.0367	10	14.39	14.13	4.7125	8.89
28	F	162.6	76.2	54.782	28.8213	1		2.94	96	88.83	4.25	3.31	3.31	5.23	1.92	2.73	1.18081	4	0.25	0.0534672	4.67576	8.90313	5.45313	3.45	n	7	VCV	0.507	9.25486	10	16.57	14.72	5.225	9.57
45	F	160.9	94.5	53.235	36.5023	2		2.88	112	88.87	4.26	3.26	3.23	5.27	1.66	3.18	1.0317	4.47059	0.225762	0.0659373	3.42389	8.63426	5.73426	2.9	n	7.5	VCV	0.691	12.9802	10	23.62	15.84	5.18	9.6
68	F	142.6	33.15	36.582	16.3021	2		1.62	112	88.99	2.06	1.85	1.82	2.53	0.92	2.76	0.645161	3.53846	0.282609	0.0477632	5.91687	8.95217	5.50217	3.45	n	7	VCV	0.32	8.74747	8	11.86	11.55	4.72	8.85
47	F	157.2	45.6	49.868	18.4527	1		2.45	102	89.27	2.93	2.77	2.75	3.67	1.44	2.54	0.916031	3.24364	0.310538	0.0445389	6.97228	12.9741	9.5241	3.45	n	7	VCV	0.425	8.5225	10	11.72	11.45	1.9125	5.93
26	M	175	60	70.566	19.5918	2		4.16	104	89.31	3.88	4.65	4.65	4.41	2.59	1.7	1.48	1.56559	0.638736	0.0676019	9.4485	9.97577	7.00577	2.97	s	7.5	VCV	0.551	7.80829	10	12.86	10.03	1.925	5.37
65	F	156	72	48.776	29.5858	3		2	106	89.76	3.47	2.22	2.22	4.79	1.35	3.54	0.865385	6.1982	0.161337	0.0526619	3.06364	10.5531	7.10314	3.45	n	7	VCV	0.519	10.6405	10	17.39	14.7	5.11	10.92
87	F	133.5	28	28.301	15.7107	2		1.31	179	89.89	1.59	1.5	1.46	1.94	0.78	2.47	0.58427	3.17808	0.314655	0.0456626	6.89087	9.4428	5.9928	3.45	n	7	PCV	0.363	12.8264	10	9.78	9.69	1.785	3.8
32	F	152	45	45.136	19.4771	1		2.27	85	89.91	3.08	2.57	2.53	3.68	1.43	2.58	0.940789	3.55731	0.285556	0.0744144	3.83737	8.64263	5.19263	3.45	n	7	VCV	0.527	11.6758	10	15.28	10.76	4.045	7.77
29	F	162	47	54.236	17.9089	2		2.83	94	89.92	3.42	3.2	3.15	3.63	1.93	1.89	1.19136	2.15873	0.470588	0.0733214	6.41816	10.3505	6.90054	3.45	n	7	PCV	0.664	12.2428	10	13.71	10.49	1.61	6.09
69	M	176	66.9	71.476	21.5974	2		2.74	100	90.05	3.3	3.04	3.04	4	1.45	2.76	0.823864	3.35526	0.298039	0.0477716	6.23883	10.5725	8.41255	2.16	n	8	VCV	0.574	8.03067	10	15.89	13.42	4.3325	8.92
66	M	165.1	44	61.557	16.142	2		2.4	104	90.05	2.66	2.7	2.66	2.93	1.5	1.95	0.90854	2.15038	0.465035	0.0570692	8.14862	7.62988	4.65988	2.97	s	7.5	VCV	0.402	6.53053	10	11.77	8.8	1.8175	3.22
64	M	167.7	61.5	63.923	21.868	2		3.4	128	90.25	6.08	3.77	3.77	6.91	3.23	2.14	1.92606	3.90451	0.256114	0.0688326	3.72083	7.85092	5.69092	2.16	n	8	VCV	0.583	9.12035	10	12.25	10.13	1.645	5.66
43	M	165	56	61.466	20.5693	1		3.56	108	90.52	4.18	3.93	3.93	4.58	2.29	2	1.38788	2.33079	0.429039	0.0899062	4.77207	10.32	7.34995	2.97	s	7.5	PCV	0.582	9.46865	8	12.32	12.3	4.825	8.59
21	M	163.8	58.7	60.374	21.8781	1		4.07	102	90.85	4.31	4.48	4.48	4.68	2.47	1.89	1.50794	1.97321	0.506787	0.0612896	8.26874	11.5352	9.37523	2.16	n	8	PCV	0.66	10.9319	10	14.52	14.5	3.68	10.76
18	M	154	58	51.456	24.4561	2		3.05	82	91.03	4.52	3.41	3.35	5.52	2.29	2.41	1.48701	3.85672	0.263932	0.0520931	5.06655	8.14819	5.24819	2.9	n	7.5	VCV	0.581	11.2912	10	14.84	12.86	1.455	6.97
40	F	156.6	38.8	49.322	15.8215	1		2.43	96	91.18	3.7	2.66	2.66	4.06	2.21	1.84	1.41124	2.78195	0.359459	0.0700119	5.13426	8.80041	5.35041	3.45	n	7	VCV	0.518	10.5024	10	12.64	9.93	2.18	5.06
69	F	148	38	41.496	17.3484	1		2.11	143	91.22	3.03	2.46	2.31	3.84	1.41	2.72	0.952703	4.20779	0.237654	0.0690026	3.44413	7.48488	4.58488	2.9	n	7.5	VCV	0.355	8.55504	10	9.15	7.25	1.9275	3.96
47	F	161.9	46.05	54.145	17.5686	1		2.62	103	91.45	3.41	2.89	2.87	3.7	1.83	2.02	1.13033	2.60627	0.38369	0.061735	6.21511	10.55	7.09999	3.45	n	7	PCV	0.417	7.70154	8	11.89	11.79	5.0625	7.32
28	M	180	56.4	75.116	17.4074	1		4.56	106	91.8	5.52	4.99	4.97	6.13	2.95	2.07	1.63889	2.55936	0.392296	0.0692463	5.66522	8.53583	6.06583	2.47	s	8	VCV	0.578	7.69477	10	12.94	10.14	1.92	5.76
19	F	164	54	56.056	20.0773	1		3.05	91	91.94	4.15	3.32	3.32	4.63	2.26	2.05	1.37805	2.85542	0.350211	0.064182	5.45653	10.6598	7.20985	3.45	n	7	VCV	0.567	10.1149	8	14.64	12.47	3.125	7.56
35	F	164.8	47	56.784	17.3055	1		2.47	84	92.07	4.19	2.68	2.68	4.91	1.93	2.55	1.17112	4.44776	0.224832	0.0520935	4.31594	8.4528	5.0028	3.45	n	7	VCV	0.368	6.4807	10	13.31	12.05	4.97	8.67
74	M	151	57	48.726	24.9989	2		2.34	117	92.12	3.63	2.54	2.54	4.07	1.88	2.17	1.24503	3.44882	0.289954	0.0469647	6.17387	9.61416	7.45416	2.16	n	8	VCV	0.052	1.06719	8	16.83	15.03	4.025	9.6
31	F	167	55	58.786	19.721	1		3.47	113	92.28	3.75	3.79	3.76	3.79	2.58	1.47	1.54491	1.28723	0.783058	0.0687142	11.3959	8.68034	5.23034	3.45	n	7	VCV	0.545	9.27091	8	11.95	9.57	1.545	3.66
30	F	152.7	46.8	45.773	20.0709	1		2.43	88	92.3	3.87	2.63	2.63	4.63	2.02	2.3	1.32286	3.96958	0.251916	0.0627688	4.01339	9.62498	6.17498	3.45	n	7	VCV	0.518	11.3167	8	16.03	13.48	5.285	9.78
40	F	152.4	48.15	45.5	20.7313	1		2.65	109	92.34	4.11	2.99	2.88	5.68	1.83	3.11	1.20079	5.34722	0.187013	0.0582059	3.21295	6.90352	2.07352	4.83	s	6.5	VCV	0.471	10.3516	8	11.58	9.52	1.3	5.15
44	F	165.9	55.4	57.785	20.1288	1		2.88	106	92.59	3.45	3.14	3.11	3.97	1.65	2.4	0.994575	2.98392	0.338362	0.0513736	6.5863	16.5165	13.0665	3.45	n	7	PCV	0.563	9.74301	10	16.15	16.14	5.0025	9.28
91	F	139	32.3	33.306	16.7176	2		1.35	187	92.59	1.81	1.45	1.45	2.46	0.78	3.13	0.561151	4.63448	0.215774	0.0512579	4.20957	9.17191	5.72191	3.45	n	7	PCV	0.44	13.2108	10	10.53	10.01	1.92	4.42
23	F	155	53.8	47.866	22.3933	2		2.72	90	92.82	3.85	2.93	2.93	5.07	2.07	2.23	1.33548	4.09556	0.244167	0.0678555	3.59833	7.12283	3.19283	3.93	s	7	VCV	0.59	12.3261	10	18.52	10.84	1.8475	7.15
79	M	163	48	59.646	18.0662	2		2.82	139	92.83	3.99	3.04	3.04	4.93	1.97	2.51	1.20859	3.89474	0.256757	0.0817572	3.14048	6.52022	2.59022	3.93	s	7	VCV	0.497	8.3325	10	11.89	8.15	2.04	5.39
29	F	161	50	53.326	19.2894	1		3.42	114	92.92	4.59	3.68	3.68	4.95	2.63	1.89	1.63354	2.52174	0.396552	0.0799723	4.95861	6.59056	3.14056	3.45	n	7	VCV	0.587	11.0078	8	13.62	11.2	4	8.93
79	F	144.6	34.55	38.402	16.5239	2		1.83	153	93.12	2.89	2.08	1.96	3.44	1.39	2.47	0.961272	4.18367	0.239024	0.0514674	4.64419	11.8309	8.38086	3.45	n	7	VCV	0.308	8.02042	10	11.87	10.8	5.12	7.64
45	M	179	59	74.206	18.4139	2		4.39	119	93.26	5.12	4.77	4.71	5.45	3.08	1.77	1.72067	2.01274	0.503165	0.0686362	7.33089	9.45496	6.48496	2.97	s	7.5	VCV	0.615	8.28774	10	11.36	10.97	2.1025	7.7
41	F	142.5	42.5	36.491	20.9295	2		2.09	96	93.28	2.79	2.28	2.23	3.23	1.42	2.28	0.996491	3.24664	0.314917	0.0505299	6.23229	9.58519	6.13519	3.45	n	7	VCV	0.299	8.1938	10	12.07	10.99	5.09	8.05
33	F	165.7	52	57.603	18.9391	1		3.36	110	93.45	4.72	3.59	3.59	5.22	2.51	2.08	1.51479	3.0195	0.331181	0.0641069	5.16607	8.14483	4.69483	3.45	n	7	VCV	0.474	8.22874	10	12.22	10.43	3.11	6.99
56	F	155	35	47.866	14.5682	2		2.01	96	93.58	3.35	2.17	2.14	3.98	1.88	2.12	1.2129	3.92523	0.258333	0.0679578	3.80138	8.94674	5.01674	3.93	s	7	VCV	0.473	9.88175	10	10.96	8.79	1.78	5.75
74	M	161	45.9	57.826	17.7077	2		2.26	107	93.87	3.35	2.41	2.41	3.86	1.61	2.4	1	3.73444	0.267778	0.0588696	4.54866	11.1137	7.6637	3.45	n	7	VCV	0.469	8.11054	10	14.85	12.18	4.12	8.52
29	F	161.2	43.7	53.508	16.8171	1		2.83	94	94.02	4.18	3.01	3.01	4.51	2.21	2.04	1.37097	3.05648	0.327174	0.0618949	5.28596	8.38956	4.93956	3.45	n	7	VCV	0.513	9.58735	10	15.98	13.52	5.065	9.29
57	F	153	39	46.046	16.6603	2		2.27	115	94.58	3.67	2.4	2.4	4.19	1.98	2.12	1.29412	3.68333	0.271493	0.046479	5.8412	10.3683	6.91829	3.45	n	7	VCV	0.439	9.53394	10	13.57	11.86	2.0275	5.2
25	F	158.2	45.1	50.778	18.0204	2		2.95	98	94.78	3.46	3.13	3.12	3.71	2.02	1.84	1.27686	2.16667	0.463018	0.0723977	6.39548	8.32452	4.87452	3.45	n	7	VCV	0.614	12.0919	10	12.87	10	1.52	4.5
15	F	156	45	48.776	18.4911	1		2.68	95	94.95	3.82	2.83	2.83	4.17	2.25	1.85	1.44231	2.71378	0.36849	0.0428384	8.60184	11.5467	7.03668	4.51	n	6.5	PCV	0.375	7.68821	10	11.32	10.31	1.575	5.32
78	F	147.6	44.65	41.132	20.495	2		1.4	111	95.9	1.88	1.46	1.46	2.11	1.14	1.85	0.772358	2.65753	0.376289	0.0428413	8.78331	12.9361	9.48606	3.45	n	7	PCV	0.455	11.0619	10	16.64	16.64	5.075	10.98
17	F	157.3	53	49.959	21.4199	1		3.73	129	96.01	4.86	3.89	3.89	5.15	3.51	1.47	2.2314	1.68638	0.592988	0.0784554	7.55828	9.55776	4.72776	4.83	s	6.5	VCV	0.537	10.7488	10	15.36	12.2	5.19	9.13
22	F	161	46	53.326	17.7462	1		3.16	99	96.26	4.32	3.3	3.28	4.54	2.8	1.62	1.73913	2.12195	0.474138	0.0982768	4.82451	10.6059	7.15594	3.45	n	7	VCV	0.477	8.94498	10	14.41	12.52	5.0325	10.11
19	M	165.6	60.25	62.012	21.9703	2		3.23	78	96.27	3.9	3.47	3.36	4	2.25	1.78	1.3587	2.08333	0.495714	0.0593882	8.34702	11.6358	8.66585	2.97	s	7.5	PCV	0.432	6.96639	8	13.04	12.99	5.9	8.67
17	F	172	55	63.336	18.5911	1		3.28	88	96.33	4.86	3.41	3.41	5.43	3.12	1.74	1.81395	2.70968	0.369048	0.0571317	6.45959	10.4118	5.90175	4.51	n	6.5	PCV	0.417	6.58393	10	11.85	11.83	5.18	7.85
34	F	157.6	53.6	50.232	21.58	1		2.76	100	96.84	5.49	2.88	2.86	6.29	2.98	2.12	1.89086	4.62937	0.216012	0.0591975	3.64901	7.05984	3.60984	3.45	n	7	VCV	0.555	11.0487	10	13.38	10.75	1.44	5.12
83	M	162	42	58.736	16.0037	2		2.72	148	97.14	3.79	2.8	2.8	4.18	2.49	1.68	1.53704	2.41429	0.414201	0.0584532	7.08602	9.34215	6.37215	2.97	s	7.5	VCV	0.443	7.54222	10	10.6	8.91	1.4075	4.22
31	F	162	48	54.236	18.2899	1		2.83	95	97.16	4.54	2.91	2.91	5.12	2.76	1.86	1.7037	3.24399	0.308263	0.068261	4.51594	7.99318	4.54318	3.45	n	7	PCV	0.503	9.27428	10	12.63	12.49	5.025	9.35
81	M	169	40.5	65.106	14.1802	2		2.14	100	97.38	5.23	2.32	2.2	5.94	3.21	1.85	1.89941	4.96364	0.212454	0.0389359	5.45651	10.1491	7.17906	2.97	s	7.5	PCV	0.399	6.12847	12	14.37	14.3	4.2325	9.07
68	M	166	47.8	62.376	17.3465	2		2.38	95	97.74	5.81	2.44	2.44	6.53	3.21	2.04	1.93373	5.44262	0.183735	0.0681988	2.69411	6.12009	3.22009	2.9	n	7.5	VCV	0.514	8.24035	10	13.14	11.74	4.225	8.91
82	F	140	52.6	34.216	26.8367	2		0.78	81	97.79	0.99	0.92	0.79	1.04	0.52	2.01	0.371429	2.63291	0.379808	0.0411333	9.23359	13.3677	9.91775	3.45	n	7	VCV	0.616	18.0033	8	19.02	17.03	1.47	9.17
45	M	170	83.7	66.016	28.9619	2		294	85	98.74	5.96	3.09	2.98	6.69	3.39	1.98	1.99412	4.42953	0.225758	0.0379033	5.95614	14.3506	11.4506	2.9	n	7.5	VCV	0.586	8.87664	10	22.58	20.57	5.4125	11.09
43	F	156	44	48.776	18.0802	1		2.66	107	99.34	4.47	2.71	2.68	4.66	3.23	1.44	2.07051	2.13433	0.473776	0.0490744	9.65424	14.3418	11.4418	2.9	n	7.5	PCV	0.338	6.92964	8	12.93	12.92	6.3475	8.48
66	M	170	62.25	66.016	21.5398	2		3.66	1.38	99.93	6.54	3.66	3.66	7.34	4.4	1.67	2.58824	3.21311	0.311224	0.098409	3.16256	7.95952	5.05952	2.9	n	7.5	VCV	0.665	10.0733	8	14.13	11.97	5.023	9.48
58	F	159	52	51.506	20.5688	1		1.94	92	100	3.34	1.99	1.94	3.7	1.74	2.12	1.09434	4.04124	0.253827	0.0547909	4.63264	8.93501	5.48501	3.45	n	7	PCV	0.545	10.5813	10	11.54	11.42	1.45	5.34

## Sheet: Sheet2
	normal6.5						normal7.0						normal7.5						normal8.0
	0.2L/sec	0.3L/sec	0.4L/sec	0.5L/sec	1L/sec		0.2L/sec	0.3L/sec	0.4L/sec	0.5L/sec	1L/sec		0.2L/sec	0.3L/sec	0.4L/sec	0.5L/sec	1L/sec		0.2L/sec	0.3L/sec	0.4L/sec	0.5L/sec	1L/sec
	0.85	2.18	3.24	4.74	16.37		0.69	1.67	2.48	4.04	12.87		0.58	1.39	2.09	3.64	11.07		0.43	1.11	1.97	3.09	9.05
	0.93	2.15	3.15	4.98	16.57		0.7	1.64	2.76	4.06	12.79		0.6	1.41	2.36	3.61	11.13		0.41	1.16	1.99	3.08	9.05
	0.94	2.17	3.11	4.95	16.36		0.68	1.66	2.67	4.08	12.91		0.55	1.39	2.15	3.63	11.06		0.44	1.12	1.97	3.07	8.99
	0.92	2.11	3.51	4.86	16.27		0.69	1.65	2.59	4.08	12.82		0.58	1.38	2.35	3.63	11.08		0.43	1.13	1.9	3.07	8.98
	0.87	2.11	3.47	4.87	16.28		0.69	1.62	2.65	4.08	12.97		0.59	1.38	2.3	3.61	11.05		0.45	1.08	1.97	3.07	9
mean	0.902	2.144	3.296	4.88	16.37		0.69	1.648	2.63	4.068	12.872		0.58	1.39	2.25	3.624	11.078		0.432	1.12	1.96	3.076	9.014
SD	0.0354401	0.0293939	0.16439	0.083666	0.107889		0.00632456	0.0172047	0.0927362	0.016	0.064		0.0167332	0.0109545	0.109727	0.012	0.0278568		0.0132665	0.0260768	0.0309839	0.008	0.0300666
	spirall6.5						spiral7.0						spiral7.5						spiral8.0
	0.2L/sec	0.3L/sec	0.4L/sec	0.5L/sec	1L/sec		0.2L/sec	0.3L/sec	0.4L/sec	0.5L/sec	1L/sec		0.2L/sec	0.3L/sec	0.4L/sec	0.5L/sec	1L/sec		0.2L/sec	0.3L/sec	0.4L/sec	0.5L/sec	1L/sec
	0.98	2.11	3.25	5.18	18.13		0.78	1.74	2.8	4.25	14.28		0.59	1.4	2.28	3.54	11.36		0.5	1.14	1.99	3.12	9.59
	0.95	2.14	3.28	5.31	18.25		0.78	1.67	2.83	4.16	14.24		0.6	1.38	2.31	3.61	11.54		0.49	1.14	1.97	3.11	9.63
	0.98	2.09	3.53	5.21	18.31		0.79	1.67	2.79	4.26	14.19		0.57	1.38	2.27	3.53	11.53		0.52	1.22	1.98	3.1	9.69
	0.97	2.09	3.57	5.19	18.29		0.8	1.67	2.8	4.21	14.1		0.61	1.42	2.24	3.58	11.82		0.46	1.11	1.94	3.11	9.48
	0.95	2.12	3.49	5.16	18.05		0.78	1.69	2.78	4.25	14.28		0.6	1.39	2.27	3.52	11.6		0.5	1.13	1.92	3.15	9.56
mean	0.966	2.11	3.424	5.21	18.206		0.786	1.688	2.8	4.226	14.218		0.594	1.394	2.274	3.556	11.57		0.494	1.148	1.96	3.118	9.59
SD	0.0135647	0.0189737	0.132605	0.0525357	0.09992		0.008	0.0271293	0.0167332	0.0372022	0.0676461		0.0135647	0.0149666	0.0224499	0.0338231	0.148324		0.0195959	0.0376298	0.0260768	0.0172047	0.0701427
